# Supplementary material for: A retrospective analysis of the prognostic value of nutritional-inflammatory markers for patients with cervical cancer
Source: PeerJ. 2026 May 6;14:e21273. doi: 10.7717/peerj.21273 (PMC13156955; doi:10.7717/peerj.21273)
Supplement: Supplemental Information 3 — Raw data file containing anonymized clinical, laboratory and survival variables for 465 cervical cancer patients (CSV format); variables include demographics, tumour characteristics, treatment modalities, nutritional-inflammatory indices (NLR, LMR, PNI, NPS) and follow-up outcomes (PFS, OS). [file peerj-14-21273-s003.csv]

ID	Age	BMI	Diabetes	Hypertension	HPV_Infection	Histology_type	Degree_of_differentiation	FIGO_Stage	Tumor_size	Lymph_node_metastasis	Radiotherapy	Chemotherapy	Surgery	Targeted_therapy	PFS_time	PFS	OS	OS_time	Diagnosis_to_Treatment.Interval	SCC_Ag	CEA	CA125	Albumin	Total_Cholesterol	Lymphocyte	Neutrophil	Monocyte	NLR	NLR1	LMR	LMR1	PNI	PNI1	NPS
2	56	26.29	0	1	2	1	0	2	5	1	1	1	1	0	160	0	0	160	20	0.34	2.81	9.53	49	5.15	1.3	4	0.16	3.1	1	8.1	2	55.5	1	1
3	38	22.15	0	0	0	1	0	0	0.4	0	0	0	1	0	16	0	0	16	28	7.19	3.97	16.46	46.3	5.03	1.7	5.2	0.4	3.1	1	4.3	2	54.8	1	0
4	73	24.43	0	1	0	0	1	2	4	1	1	1	0	0	53	0	0	53	1835	10.54	0.78	11.6	45.4	5.95	1.7	3.8	0.3	2.2	0	5.7	2	53.9	1	1
5	51	26.67	0	0	1	0	1	2	5	1	1	1	0	1	39	0	0	39	32	1.4	2.03	12	44.9	3.52	0.4	3	0.2	7.5	2	2	0	46.9	1	0
6	72	27.54	1	1	0	0	0	3	5	1	1	1	0	1	26	1	1	52	8	69.11	3.52	16.79	40.7	5.46	1.6	6	0.5	3.8	1	3.2	1	48.7	1	0
7	67	24.23	0	0	0	0	1	0	3	0	1	0	1	0	52	0	0	52	21	1.41	1.89	13.24	45.5	5.75	1.6	3	0.2	1.9	0	8	2	53.5	1	1
8	68	20.21	0	0	1	0	1	0	2.5	0	0	0	1	1	6	0	0	6	21	0.92	1.11	9.51	46.3	4.1	1.2	3.6	0.2	3	1	6	2	52.3	1	0
9	56	22.65	0	0	3	1	1	0	3	0	0	0	1	0	21	0	0	21	20	1.33	0.49	15.3	47	3.47	1.4	2.1	0.2	1.5	0	7	2	54	1	1
10	39	21.63	0	0	3	0	0	0	1.5	0	1	1	1	0	60	0	0	60	27	9.25	2.47	22.35	48.9	3.88	2.3	5.1	0.4	2.2	0	5.8	2	60.4	1	1
11	38	19.94	0	0	0	0	1	0	0.4	0	0	0	1	0	6	0	0	6	32	5.21	4.09	18.39	44.8	4.35	1.7	4.4	0.4	2.6	0	4.3	2	53.3	1	0
12	51	22.23	0	0	0	0	1	0	0.5	0	0	1	1	0	59	0	0	59	106	0.7	1.24	7.12	42.9	4.12	1.7	2.1	0.3	1.2	0	5.7	2	51.4	1	1
13	53	22.06	0	0	0	0	0	0	0.5	0	0	1	1	0	61	0	0	61	44	0.65	1.42	13.02	41.9	5.18	1.3	2.7	0.2	2.1	0	6.5	2	48.4	1	1
14	72	19.23	0	0	0	0	1	0	2.5	0	0	0	1	0	130	1	0	130	37	5.63	4.88	50.44	45.7	6.78	2.5	3	0.27	1.2	0	9.3	2	58.2	1	1
15	61	25.14	0	1	0	0	2	1	5	0	1	1	1	0	126	0	0	126	54	0.59	0.97	9.16	44.6	4.6	1.5	4.8	0.24	3.2	1	6.3	2	52.1	1	0
16	54	20	0	0	0	0	2	0	0.7	0	0	1	1	0	142	0	0	142	0	3.51	5.78	32.47	49.4	5.36	1.2	1.4	0.09	1.2	0	13.3	2	55.4	1	1
17	60	21	0	1	0	0	1	1	4	0	1	1	1	0	22	0	0	22	29	6.79	24.01	19.54	39.4	4.83	1.4	2.6	0.1	1.9	0	14	2	46.4	0	1
18	39	30.04	0	0	0	0	0	2	1	1	1	1	1	0	42	0	0	42	28	1.96	1.01	12.3	47.9	4.33	2.1	3.6	0.3	1.7	0	7	2	58.4	2	1
19	40	24.76	0	0	0	0	1	0	0.3	0	0	0	1	0	36	0	0	36	65	1.52	2.94	5.86	46.2	5.1	1.4	2	0.2	1.4	0	7	2	53.2	2	1
20	41	25.47	0	0	0	0	1	0	1.5	0	0	0	1	0	26	0	0	26	17	0.8	1.37	27.5	49.6	3.66	1.9	2.8	0.3	1.5	0	6.3	2	59.1	2	1
21	59	24.03	0	1	0	0	0	2	5	1	1	1	1	1	9	1	0	42	249	7.59	2.4	16.1	50.3	4.28	4.1	4.2	0.6	1	0	6.8	2	70.8	2	1
22	73	24.51	0	0	0	0	1	0	2	0	1	1	1	0	132	0	0	132	22	1.89	1.11	9.45	41.5	4.7	1.6	3.1	0.23	1.9	0	7	2	49.5	1	1
23	72	19.35	0	1	0	0	1	0	2.5	0	1	0	0	0	14	0	0	14	38	2.33	3.46	7.23	45.9	5.05	1.9	7.2	0.6	3.8	1	3.2	1	55.4	2	0
24	42	26.83	0	0	3	0	0	2	5	1	1	1	0	1	24	1	0	36	19	56.4	1.12	13.1	44.4	4.49	1.3	5	0.5	3.8	1	2.6	0	50.9	1	0
25	71	24.39	0	0	0	0	1	0	1	0	1	1	1	0	46	0	0	46	16	0.71	4.13	17	43	3.77	3	3.3	0.6	1.1	0	5	2	58	2	1
26	52	21.3	0	0	0	0	0	2	5	1	1	1	0	0	9	1	1	37	7	5.72	2.06	15.06	39.3	4.89	1.5	4.5	0.6	3	1	2.5	0	46.8	1	0
27	77	24.21	0	1	1	0	0	2	3	1	1	1	1	0	25	1	1	26	29	9.47	2.13	19.15	44.9	3.91	1.9	6	0.4	3.2	1	4.8	2	54.4	2	0
28	57	25	0	0	0	0	0	2	5	1	1	1	1	0	27	0	0	27	24	5.71	7.79	14.7	47.7	6.58	2	6.5	0.5	3.3	1	4	2	57.7	2	0
29	43	24.31	0	0	0	0	1	0	1.4	0	1	1	1	0	96	0	0	96	17	0.63	1.43	36.69	41.7	2.96	1.1	1.5	0.25	1.4	0	4.4	2	47.2	1	0
30	43	19.22	0	0	3	0	1	1	4	0	1	1	1	0	52	0	0	52	28	1.83	2.37	11.3	49	5.2	1.6	2.5	0.2	1.6	0	8	2	57	2	1
31	69	19.17	0	0	2	0	1	0	1	0	0	0	1	0	80	0	0	80	36	0.81	3.22	40.38	46.7	4.88	1.2	3.4	0.3	2.8	0	4	2	52.7	2	1
32	40	20.2	0	0	0	0	1	0	0.15	0	0	0	1	0	35	0	0	35	34	1.93	2.44	18.43	47.3	4.69	2.3	4.7	0.7	2	0	3.3	1	58.8	2	1
33	39	18.23	0	0	1	0	0	3	5	1	1	1	0	0	5	1	1	5	18	1.76	0.53	232.64	31.7	4.1256	0.3	12.1	0.71	40.3	2	0.4	0	33.2	0	0
34	47	19	0	0	0	0	0	2	4	1	1	1	1	0	107	1	1	107	30	4.86	4.87	55.15	42.935	5.61	1.5342	4.9025	0.4054	3.2	1	3.8	1	50.606	1	0
35	71	24.34	0	1	0	0	2	1	2	0	1	1	1	0	117	0	0	117	13	2.22	1.72	13.57	45.1	5.32	1.6	2.3	0.3	1.4	0	5.3	2	53.1	2	1
36	37	21.72949	0	0	0	0	0	1	4	0	1	1	0	0	113	0	0	113	21	1	2.8	33.85	41	3.61	1.8	3.6	0.5	2	0	3.6	1	50	1	0
37	59	21.22	0	0	3	0	1	1	5	0	1	1	0	0	36	0	0	36	7	10.9	4.39	38.3	41.6	4.38	1.6	8	0.5	5	2	3.2	1	49.6	1	0
38	47	22	0	0	0	0	0	2	3.5	1	1	1	1	0	19	1	0	19	14	0.5	0.49	48.27	46.1	8.27	1.4	4.8	0.7	3.4	1	2	0	53.1	2	0
39	54	23	0	0	2	0	0	0	1.5	0	1	0	1	0	60	0	0	60	19	0.7	1.57	20.3	42.4	3.09	1.5	3.1	0.3	2.1	0	5	2	49.9	1	1
40	71	28.9	0	1	0	0	2	0	0.3	0	0	0	1	0	40	0	0	40	47	3.41	3.51	18.66	39.8	4.51	0.8	4.7	0.3	5.9	2	2.7	1	43.8	0	0
41	57	22.5	0	0	0	0	0	0	4.5	0	1	1	1	0	116	0	0	116	31	0.59	1.09	23.91	41.7	3.83	1.8	3.2	0.4	1.8	0	4.5	2	50.7	1	1
42	46	21.05	0	0	2	0	0	2	3.5	1	1	1	1	1	84	0	0	84	7	0.73	0.57	46.2	46	2.45	1.5	2.1	0.3	1.4	0	5	2	53.5	2	1
43	42	32.67	1	1	0	0	1	1	4	0	1	0	1	0	48	0	0	48	12	0.6	1.97	11.4	45	4.41	1	4.8	0.3	4.8	1	3.3	1	50	1	0
44	47	23	0	0	2	0	1	0	1	0	1	0	1	0	83	0	0	83	13	1.25	0.42	28.77	38.3	5.04	1.9	3.5	0.5	1.8	0	3.8	1	47.8	1	0
45	72	19	0	0	0	0	2	0	1	0	1	1	1	0	63	0	0	63	15	0.16	0.9	68.99	40.9	6.14	2.1	4.4	0.3	2.1	0	7	2	51.4	1	1
46	57	31.58	0	1	2	0	2	1	3	0	1	0	1	0	30	0	0	30	57	1.62	3.44	7.38	46.6	5.92	2.4	2.9	0.3	1.2	0	8	2	58.6	2	1
47	55	25	0	0	1	0	1	1	4	0	1	1	1	0	85	0	0	85	42	1.16	1.59	17.12	46	4.1	0.9	4.2	0.3	4.7	1	3	1	50.5	1	0
48	64	21	0	0	0	0	1	0	1	0	1	0	1	0	85	0	0	85	19	0.62	1.92	20.16	45.6	5.9	1.1	5.3	0.2	4.8	1	5.5	2	51.1	1	1
49	69	25.39	0	0	0	0	0	2	4.5	0	1	1	0	0	16	1	1	17	29	48.11	3.18	45.33	39.8	5.78	1.6	5.3	0.4	3.3	1	4	2	47.8	1	0
50	64	18.18	0	0	3	0	0	2	7	0	1	1	1	0	11	1	1	31	2	13	6.7	52.74	40.5	4.16	2	7.6	0.8	3.8	1	2.5	0	50.5	1	0
51	44	21.87	0	0	1	1	1	0	5	0	0	1	1	1	3	0	0	3	14	0.91	1.25	35.4	44.2	4.37	1.3	1.7	0.2	1.3	0	6.5	2	50.7	1	1
52	79	22.22	0	0	0	1	0	1	5	0	1	1	0	1	30	0	0	30	29	3.77	2.34	16.7	46.9	5.26	2.1	3.7	0.7	1.8	0	3	1	57.4	2	1
53	39	24.61	0	0	3	0	1	1	2	0	1	1	1	0	24	0	0	24	49	4.46	6.16	16.6	49	5.27	3.2	5	0.4	1.6	0	8	2	65	2	1
54	48	22.82	0	0	0	1	1	0	0.5	0	1	1	1	0	41	0	0	41	91	2	2.14	22.95	42.1	4.24	1.6	3.5	0.3	2.2	0	5.3	2	50.1	1	1
55	59	23	0	0	3	0	0	0	2.5	0	1	1	1	0	74	0	0	74	22	0.52	0.41	29.22	46.5	6.06	0.9	3.9	0.3	4.3	1	3	1	51	1	0
56	51	23.4	0	0	2	0	1	0	2.5	0	1	1	1	0	73	0	0	73	29	1.85	4.17	15.48	47.8	4.23	1.1	4.4	0.2	4	1	5.5	2	53.3	2	0
58	67	25.78	0	0	0	0	0	2	1.5	1	1	1	1	0	68	0	0	68	15	1.59	3.52	20.11	46	5.38	1.9	3.2	0.3	1.7	0	6.3	2	55.5	2	1
59	56	21.33	0	0	0	0	1	0	3.5	0	1	1	1	0	60	0	0	60	5	0.53	0.59	20.2	44.7	3.94	1.6	2.7	0.4	1.7	0	4	2	52.7	2	0
60	56	26.03	0	0	0	0	1	0	0.7	0	1	1	1	0	28	0	0	28	58	2.35	1.36	14.3	42.5	6.67	2.4	5	0.3	2.1	0	8	2	54.5	2	1
61	55.328	23.2488	0	0	0	0	1	1	6.5	0	1	1	1	0	142	0	0	142	74	4.28	3.41	22.16	43.799	4.5806	1.6728	4.2645	0.2823	2.5	0	5.9	2	52.163	2	1
62	49	21.48	0	0	2	0	0	0	3	0	1	1	1	0	18	0	0	18	28	3.94	3.23	22.8	47.1	5.91	1.1	4.9	0.3	4.5	1	3.7	1	52.6	2	0
63	36	19.22	0	0	3	0	0	1	4.5	0	1	1	1	0	70	0	0	70	17	3	1.41	54.1	44.1	5.5	1.2	7.8	0.7	6.5	2	1.7	0	50.1	1	0
64	53	18.76	0	0	2	0	1	2	2	1	1	1	1	0	120	0	0	120	3	0.39	1.97	123.31	46.9	5.1	1	2.4	0.22	2.4	0	4.5	2	51.9	2	1
65	37	19.65	0	0	0	0	0	2	3	1	1	1	1	0	76	0	0	76	54	1.74	1.56	28.58	46.5	4.3	2.1	5.4	0.6	2.6	0	3.5	1	57	2	0
67	59	21.15	1	1	0	0	2	0	2	0	1	0	1	0	75	0	0	75	33	0.64	2.21	23.52	38.8	4.76	1.9	3.2	0.4	1.7	0	4.8	2	48.3	1	1
68	56	20	0	0	0	0	1	2	3	1	1	1	1	0	120	0	0	120	29	0.59	1.21	53.27	46.9	4.46	1.4	4	0.3	2.9	1	4.7	2	53.9	2	1
69	54	20.81	0	0	0	0	0	0	2.5	0	0	0	1	0	36	0	0	36	15	1.1	7.94	23.9	41.5	6.77	1.8	7.1	0.8	3.9	1	2.3	0	50.5	1	0
70	40	21	0	0	3	0	0	0	5	0	1	1	1	0	60	0	0	60	14	0.64	1.41	25.67	45.8	3.5	1.7	4.1	0.3	2.4	0	5.7	2	54.3	2	1
71	41	22.03	0	0	0	0	1	0	4	0	1	1	1	0	41	0	0	41	24	1.1	0.98	16.7	44.8	5.26	2	5.9	0.6	3	1	3.3	1	54.8	2	1
72	76	23	0	0	0	0	0	3	5.5	1	1	1	0	0	37	1	1	37	58	34.63	4.28	8.63	43.5	3.04	2	3.7	0.6	1.9	0	3.3	1	53.5	2	0
73	64	27.21	0	0	2	0	1	0	4	0	1	1	1	0	5	0	0	5	9	6.15	1.17	13.8	46.9	5.43	2.3	3	0.4	1.3	0	5.8	2	58.4	2	1
74	43	22.5	0	0	0	0	2	0	4.5	0	1	1	1	0	60	0	0	60	28	0.97	2.05	13.2	43.6	6.58	2.5	3.5	0.34	1.4	0	7.4	2	56.1	2	1
75	64	26.29	0	0	0	0	0	2	4	1	1	1	0	0	74	0	0	74	21	6.18	2.04	10.69	41.9	4.63	1.8	3.2	0.6	1.8	0	3	1	50.9	1	0
76	50	23.1	0	0	0	0	1	0	4	0	1	0	1	0	72	0	0	72	16	0.68	1.78	18.67	48.4	4.01	1.7	3.3	0.6	1.9	0	2.8	1	56.9	2	0
77	48	26.56	0	0	3	0	1	2	4	1	1	1	1	0	48	0	0	48	24	0.85	1.33	33.2	40.5	4.76	1.8	6.7	0.5	3.7	1	3.6	1	49.5	1	0
78	50	20	0	0	0	0	1	2	3.5	0	1	1	0	0	60	0	0	60	12	2.5	1.97	24.42	46.7	5.34	0.6	4.6	0.3	7.7	2	2	0	49.7	1	0
79	48	22	0	0	0	0	1	2	5	1	1	1	1	0	22	1	1	38	65	5.43	4.95	29.13	42.1	4.03	1.2	4.3	0.2	3.6	1	6	2	48.1	1	0
80	48	19.68	0	0	3	0	2	0	1	0	1	1	1	0	60	0	0	60	68	0.57	0.94	25.42	48.4	3.74	1.7	4.6	0.4	2.7	0	4.3	2	56.9	2	0
81	55	17.84	0	0	0	0	0	2	5	1	1	1	0	0	55	1	0	67	47	10.5	3.31	23.49	40.1	4.87	1.3	4.3	0.5	3.3	1	2.6	0	46.6	1	0
82	51	23.82	0	0	0	0	2	0	0.3	0	0	0	1	0	45	0	0	45	35	2.37	4.04	2	43.6	3.97	1.3	3	0.2	2.3	0	6.5	2	50.1	1	1
83	74	18	0	0	2	0	0	2	4	1	1	0	0	0	12	1	1	12	46	3.69	1.45	10.61	34.8	3.78	0.3	1	0.1	3.3	1	3	1	36.3	0	0
84	56	23	0	0	0	0	0	0	3	0	0	0	1	0	72	0	0	72	20	1.72	2.46	22.52	36.3	5.61	2.2	3.8	0.34	1.7	0	6.5	2	47.3	1	1
85	55	24.12	0	0	0	0	1	3	1	0	1	1	0	0	6	0	0	6	60	0.6	1.56	53.9	43.8	5	0.7	3.2	0.3	4.6	1	2.3	0	47.3	1	0
86	43	18.46	0	0	1	0	0	0	1	0	1	0	1	0	120	0	0	120	10	0.74	1.82	27.26	43.5	5.33	1.4	4	0.3	2.9	1	4.7	2	50.5	1	1
87	75	28	0	0	3	0	0	0	2.5	0	1	0	1	0	36	0	0	36	36	1.08	2.19	18.2	45.8	6.42	1.3	2.5	0.3	1.9	0	4.3	2	52.3	2	1
88	50	27.34	0	0	0	0	1	1	5	0	1	1	0	0	9	0	0	9	16	25.8	0.63	15	40.1	4.3	1.5	4	0.3	2.7	0	5	2	47.6	1	1
89	79	20.23	0	0	2	0	1	1	1.5	0	0	0	1	0	7	0	0	7	14	13	3.58	13	46.6	4.93	1.2	2.4	0.26	2	0	4.6	2	52.6	2	1
90	57	21	0	0	2	0	1	0	3	0	0	0	1	0	84	0	0	84	12	0.67	1.85	21.36	42.1	4.05	1.8	2.8	0.4	1.6	0	4.5	2	51.1	1	1
91	63	22	0	0	0	0	1	1	5	0	1	1	1	0	48	0	0	48	13	4.56	3.14	21.75	47.7	4.06	1.2	8.4	0.4	7	2	3	1	53.7	2	0
92	70	26.63	0	0	0	0	0	3	6	1	1	1	0	1	14	1	1	24	10	29	1.82	8.39	45.9	4.72	1.1	1.8	0.2	1.6	0	5.5	2	51.4	1	1
93	50	23.42	0	0	0	0	0	2	6	1	1	1	0	0	17	0	0	17	13	3.99	2.25	21.1	40.7	5	2.2	4.9	0.7	2.2	0	3.1	1	51.7	1	1
94	49	17.56	0	0	0	0	0	3	8	1	1	1	0	0	8	1	1	9	40	12.22	8.09	107.31	38	3.98	1.9	19.3	1.1	10.2	2	1.7	0	47.5	1	0
95	55	19.46	0	1	2	0	2	0	1.5	0	0	0	1	0	24	0	0	24	26	1.03	2.56	14	49	5.12	2.1	3	0.3	1.4	0	7	2	59.5	2	1
96	64	20	1	0	0	0	0	1	3	0	1	1	1	0	18	1	0	50	27	1.06	4.31	18.8	47	5	0.9	3	0.2	3.3	1	4.5	2	51.5	1	1
97	83	28.4	0	0	3	0	0	1	3	0	1	0	1	0	150	1	0	162	18	4.73	2.56	11.05	45.3	4.9	2.3	4.3	0.22	1.9	0	10.5	2	56.8	2	1
98	41	23.0069	0	0	0	0	0	3	3	1	1	1	0	0	24	1	1	24	24	14.22	4.89	27.17	41.659	3.13	2.2	2.1	0.21	1	0	10.5	2	52.659	2	1
99	74	22.66	0	0	2	0	0	2	5	0	1	1	1	0	20	1	1	20	22	1.6	1.54	7.9	38.3	4.75	1.6	2.4	0.2	1.5	0	8	2	46.3	0	1
100	42	26.22	1	0	0	0	1	0	1	0	0	0	1	0	7	0	0	7	62	1.6	1.8	16.63	48.7	5.39	2.4	3.6	0.3	1.5	0	8	2	60.7	2	1
102	53	23.73	0	0	0	0	0	2	4	1	1	1	1	0	80	0	0	80	13	0.93	1.2	8.34	37.4	4.34	1.3	5.4	0.5	4.2	1	2.6	0	43.9	0	0
103	62	23.4566	0	0	2	0	0	1	3	0	1	1	0	0	24	1	1	24	13	3.93	2.64	15.93	53.3	7.34	1.8	4.2	0.3	2.3	0	6	2	62.3	2	1
104	57	21.3303	1	0	0	0	1	0	0.3	0	0	0	1	0	120	0	0	120	14	2.08	1.23	50.66	39.8	4.06	1.6	2.5	0.16	1.6	0	10	2	47.8	1	0
105	41	23.5721	0	0	3	0	0	0	0.5	0	0	0	1	0	48	0	0	48	33	1.09	0.95	12.84	43.3	4.5413	1.2	1.5	0.6	1.3	0	2	0	49.3	1	0
106	55	21.48	0	0	0	0	1	1	2.5	0	1	1	1	0	9	0	0	9	6	2.15	0.69	7.02	42.2	5.09	1	1.8	0.3	1.8	0	3.3	1	47.2	1	1
107	54	19.14	0	0	0	0	0	0	1	0	1	1	1	0	9	0	0	9	3	4.4	1.9	9.72	41.9	4.79	1.5	5	0.4	3.3	1	3.8	1	49.4	1	0
108	48	23.43	0	0	0	0	0	2	2.5	1	1	1	1	0	21	0	0	21	35	9.03	2.23	10.93	43.6	4.85	1.3	2.4	0.36	1.8	0	3.6	1	50.1	1	1
109	47	22.05145	0	0	0	0	1	3	5	1	1	1	0	0	17	1	1	21	21	1.81	3.9	34.6	35.9	5	1.3	2.9	0.4	2.2	0	3.3	1	42.4	0	0
111	55	31.25	0	0	2	0	0	1	4.5	0	0	1	1	0	101	0	0	101	122	4.05	5.57	23.29	38.2	4.12	1.8	5.9	0.5	3.3	1	3.6	1	47.2	1	0
112	55	21.71	0	0	2	0	1	2	3	1	1	1	1	0	52	0	0	52	23	4.02	2.87	25.47	41.7	3.9	1.2	5.3	0.5	4.4	1	2.4	0	47.7	1	0
114	55	20	0	0	0	1	1	0	0.6	0	0	0	1	0	44	0	0	44	4	0.56	2.33	9.59	44	3.91	0.7	10	0.5	14.3	2	1.4	0	47.5	1	0
115	65	24.65	0	0	0	0	1	0	3	0	1	0	1	0	6	0	0	6	27	4.33	2.64	9.65	44	4.67	1	2.6	0.3	2.6	0	3.3	1	49	1	0
116	48	31.6	0	0	0	0	2	1	3	0	1	1	0	0	58	0	0	58	10	3.72	0.51	14.6	44.8	4.55	1.6	4.7	0.5	2.9	1	3.2	1	52.8	2	0
117	62	22.724	1	0	2	0	0	1	2	0	1	1	0	0	13	1	1	28	21	1.85	5.02	19.46	41.6	4.33	2.3	4.9	0.6	2.1	0	3.8	1	53.1	2	0
118	62	21.9125	0	0	2	0	1	3	4	0	1	1	0	0	5	1	1	5	6	8.32	5.87	33.54	43.8	5.36	1.3	3.6	0.3	2.8	0	4.3	2	50.3	1	1
119	61	28.04	0	0	3	0	0	3	6	1	1	1	0	1	6	0	0	6	18	38.5	16.7	141	36	4.56	1.3	5.7	0.3	4.4	1	4.3	2	42.5	0	0
120	50	17.68	0	0	0	0	1	1	4	0	1	1	0	0	78	0	0	78	39	2.17	3.22	27.38	44.7	5	2.2	5.1	0.4	2.3	0	5.5	2	55.7	2	1
121	61	26.22	0	0	0	0	0	0	2	0	0	0	1	0	60	0	0	60	14	1.33	1.78	26.72	45.8	4.23	2	4.4	0.3	2.2	0	6.7	2	55.8	2	1
122	51	19.77	0	0	0	1	1	0	0.4	0	0	0	1	0	36	0	0	36	92	0.86	2.13	56.5	46.5	5	1.4	2.3	0.2	1.6	0	7	2	53.5	2	1
123	36	20.2928	1	0	2	0	0	1	5	0	1	1	0	0	6	1	1	142	17	4.68	1.15	91.41	31.1	3.9	1.3	13.2	0.54	10.2	2	2.4	0	37.6	0	0
124	65	23.0397	0	0	0	0	0	2	1	1	1	1	1	0	143	0	0	143	20	5.72	2.61	12.78	40.7	6.11	1.7	1.7	0.12	1	0	14.2	2	49.2	1	1
125	72	26.81	0	0	0	0	2	0	2	0	1	1	1	0	36	0	0	36	12	1.47	1.86	7.14	48.7	5.7	1.6	2.9	0.3	1.8	0	5.3	2	56.7	2	1
126	66	21.48	0	0	0	0	1	2	5	0	1	1	0	1	10	1	0	73	15	5.41	5.18	12.27	43	4.41	1.2	2.4	0.2	2	0	6	2	49	1	1
127	73	20.82	0	1	0	0	2	1	1.5	0	1	0	1	0	24	1	1	24	20	2.54	2.26	10.5	40.9	3.8	1.5	2.1	0.4	1.4	0	3.8	1	48.4	1	0
128	58	22.3143	0	0	0	0	1	0	0.2	0	0	0	1	0	152	0	0	152	4	0.52	1.16	19.23	46.2	5.4	0.7	3.6	0.18	5.1	2	3.9	2	49.7	1	0
129	53	21.5303	0	1	0	0	0	2	3	1	1	0	1	1	18	1	0	60	41	7.78	4.54	83.9	42.6	4.17	1.6	3.9	0.5	2.4	0	3.2	1	50.6	1	0
130	63	20.13	0	0	3	0	0	2	3	1	1	1	1	1	26	1	1	30	8	12.6	3.48	20.1	37	4.53	0.7	5.3	0.6	7.6	2	1.2	0	40.5	0	0
131	58	22.30854	0	0	2	0	1	0	4	0	1	1	1	0	84	0	0	84	9	4.77	3	40.39	43.1	5.36	1.3	6	0.3	4.6	1	4.3	2	49.6	1	0
132	62	32.04	0	0	3	0	0	2	4	1	1	1	1	0	72	0	0	72	29	0.47	2.72	36.89	43.8	4.54	0.9	3.4	0.4	3.8	1	2.3	0	48.3	1	0
134	59	24.02	0	0	1	0	0	2	4.5	1	1	1	0	0	8	1	1	18	6	0.8	1.88	29	41.8	3.16	0.6	2.63	0.38	4.4	1	1.6	0	44.8	0	0
135	59	22.03	0	0	0	0	1	0	1.5	0	0	1	1	0	60	0	0	60	8	0.79	1.68	20.44	46.2	4.05	0.9	3.6	0.1	4	1	9	2	50.7	1	0
136	56	22.6431	0	0	3	0	0	2	5	1	1	1	0	0	15	1	1	25	18	28.59	2.35	29.99	41.4	3.96	1.2	4.9	0.5	4.1	1	2.4	0	47.4	1	0
137	43	23.67115	0	0	0	0	0	2	4	1	1	1	1	0	40	0	0	40	38	1.56	3.08	28.97	47.8	2.64	1.1	6.3	0.4	5.7	2	2.8	1	53.3	2	0
138	52	32.87	0	0	2	0	2	0	5.6	0	1	1	1	0	30	0	0	30	69	2.45	1.45	16.5	44.2	4.34	1.4	5.5	0.5	3.9	1	2.8	1	51.2	1	0
139	56	24.61	0	0	0	0	2	0	0.3	0	0	0	1	0	42	0	0	42	39	1.23	1.93	12.2	46.2	6.25	1.7	2.6	0.3	1.5	0	5.7	2	54.7	2	1
141	70	24.12	0	0	3	0	0	1	5.5	0	1	1	0	0	56	0	0	56	13	42.43	5.93	31.11	44.2	5.88	1.7	3.1	0.3	1.8	0	5.7	2	52.7	2	1
142	61	24.77	0	1	2	0	1	1	3	0	1	0	1	0	21	0	0	21	7	3.07	4.4	5.79	42.8	4.93	2.3	3.2	0.4	1.4	0	5.8	2	54.3	2	1
143	47	21.71	0	0	0	0	2	1	5	0	1	1	0	0	52	0	0	52	7	7.8	0.5	19.66	35.7	2.96	1.6	7	0.5	4.4	1	3.2	1	43.7	0	0
144	56	20.7	0	0	3	0	0	3	6	1	0	1	0	1	19	1	0	37	60	30.6	4.17	61.5	36.3	4.16	1.1	3.6	0.4	3.3	1	2.8	1	41.8	0	0
145	59	22.6	0	1	2	0	0	2	4	1	1	1	0	1	24	0	0	24	15	42.6	20.4	179	44.2	3.76	0.7	3.8	0.2	5.4	2	3.5	1	47.7	1	0
147	55	25.1	1	0	1	1	1	0	4.5	0	1	1	1	0	48	0	0	48	29	0.76	0.92	10.92	43.6	4.5	2.6	5	0.4	1.9	0	6.5	2	56.6	2	1
148	46	21.48	0	0	1	1	1	1	2.5	0	1	1	0	0	102	0	0	102	20	0.9	2.8	18.85	48	3.92	0.7	4.1	0.4	5.9	2	1.8	0	51.5	1	0
149	52	24.1425	0	0	3	1	0	0	4	0	1	1	1	1	22	1	1	28	75	6.14	4.35	20.52	43.7	4.4	1.8	3.7	0.2	2.1	0	9	2	52.7	2	1
152	52	26.83	0	0	1	1	1	0	4	0	1	1	1	0	72	0	0	72	27	0.47	4.28	16.9	49.4	4.79	1.4	5.8	0.4	4.1	1	3.5	1	56.4	2	0
153	49	21.4445	1	0	3	0	0	3	7	1	1	1	0	0	13	1	1	15	7	5.88	3.64	19.55	40.2	4.16	1.7	6.3	0.3	3.7	1	5.7	2	48.7	1	0
154	48	22.53	0	1	0	0	0	2	3	1	1	1	1	0	4	1	1	6	17	6.21	3.5	25.13	45.1	6.2	1.5	5.1	0.2	3.4	1	7.5	2	52.6	2	1
155	57	28.12	0	1	0	0	1	0	4	0	1	0	1	0	135	0	0	135	11	0.66	0.49	16.67	43.5	3.68	2.9	5.4	0.4	1.9	0	7.3	2	58	2	1
156	54	24.6	0	0	2	0	2	0	0.5	0	0	0	1	0	153	0	0	153	50	0.73	0.58	17.3	40.4	4.78	1.6	2.7	0.3	1.7	0	5.3	2	48.4	1	1
157	48	21	0	1	2	0	0	2	5	1	1	1	0	0	10	1	1	15	30	5.59	2.65	36.5	36.6	4.63	1.1	8.7	0.5	7.9	2	2.2	0	42.1	0	0
158	80	24.03	0	0	2	0	0	0	0.5	0	1	1	0	0	38	0	0	38	39	3.12	1.5	6.31	48	4.84	3.4	3.2	0.5	0.9	0	6.8	2	65	2	1
159	59	20.02	1	0	0	0	2	0	0.3	0	0	0	1	0	21	0	0	21	19	2.08	3.16	13.9	49.5	4.25	1.4	4.4	0.5	3.1	1	2.8	1	56.5	2	0
160	45	21	0	0	1	1	0	2	6	0	1	1	0	0	8	1	1	17	44	0.55	4.41	64.87	47.6	6.18	3.2	9.5	5.4	3	1	0.6	0	63.6	2	0
161	58	21.48	0	0	3	0	2	0	0.4	0	0	0	1	0	84	0	0	84	24	0.67	2.65	17.74	45.5	4.9	1.4	2	0.2	1.4	0	7	2	52.5	2	1
162	55	31.05	0	0	2	0	1	0	2.5	0	0	0	1	0	29	0	0	29	18	1.25	1.78	7	48.6	6.03	1.8	3.4	0.4	1.9	0	4.5	2	57.6	2	1
163	67	23.78	0	0	2	0	1	1	5	0	0	1	1	0	45	0	0	45	9	1.2	3.36	26.4	37.1	6.34	1.2	2.15	7.8	1.8	0	0.2	0	43.1	0	0
164	36	22	0	0	0	0	1	1	4	0	1	1	1	0	36	0	0	36	18	0.75	5.61	15.01	47.2	4.63	2.4	3.1	0.14	1.3	0	17.1	2	59.2	2	1
165	35	21	0	0	0	0	0	0	4	0	1	0	1	0	12	1	1	12	8	0.87	1.54	12.78	44.6	6	1.4	4.8	0.23	3.4	1	6.1	2	51.6	1	1
166	65	22.5506	0	1	3	1	2	0	4	0	0	1	1	0	3	1	1	3	21	6.3	1.41	12.86	42.2	5.08	1.5	2.6	0.28	1.7	0	5.4	2	49.7	1	1
167	36	21.123975	0	0	0	0	1	0	4	0	1	0	1	0	105	0	0	105	31	0.63	1.03	29.88	43.5	5	1.4	5.2	0.4	3.7	1	3.5	1	50.5	1	0
169	38	24	0	0	0	0	2	0	1	0	0	0	1	0	20	0	0	20	43	2.4	0.8	14.23	45.7	4.69	2.4	6.1	0.3	2.5	0	8	2	57.7	2	1
171	60	27.4	0	0	0	0	0	0	0.7	0	0	0	1	0	84	0	0	84	21	0.76	3.34	18.3	45.9	5.47	1.3	4.2	0.3	3.2	1	4.3	2	52.4	2	0
172	58	22.51205	0	0	0	0	0	0	1	0	0	0	1	0	83	0	0	83	25	0.56	2.19	21.43	48.9	3.41	1.3	2.5	0.2	1.9	0	6.5	2	55.4	2	1
174	59	22.89	0	0	0	0	2	0	3	0	1	1	1	1	18	0	0	18	41	6.57	3.15	16.11	47.3	7.12	1.7	3.8	0.3	2.2	0	5.7	2	55.8	2	1
176	41	29.96	0	0	3	0	1	0	3	1	0	0	1	0	4	0	0	4	44	4.6	3.36	25.8	47.5	5.11	1.5	4.6	0.2	3.1	1	7.5	2	55	2	1
177	71	22.22	0	0	0	0	0	3	6	1	1	1	0	1	13	0	0	13	21	22.5	1.41	28	39.8	4.66	0.9	4.9	0.4	5.4	2	2.3	0	44.3	0	0
178	69	32.05	0	0	2	0	0	0	3.5	0	1	1	1	1	7	0	0	7	23	22.3	3.78	21.1	43.1	5.26	3	7.7	0.6	2.6	0	5	2	58.1	2	1
179	36	22.65	0	0	2	0	1	1	5	0	1	1	1	1	19	0	0	19	22	7.3	2.61	25.08	45.6	3.74	1.8	4.3	0.5	2.4	0	3.6	1	54.6	2	0
180	52	23.01	0	0	2	1	0	0	0.8	0	0	0	1	0	6	0	0	6	34	1.41	0.97	8.57	48.3	6.42	1.2	4.3	0.4	3.6	1	3	1	54.3	2	0
181	53	22.7131	0	0	0	0	0	2	4	1	1	1	1	0	7	1	1	25	26	2.07	0.66	25.88	49.6	3.78	1.5	2.7	0.22	1.8	0	6.8	2	57.1	2	1
183	59	25.312	0	0	3	0	2	0	3	0	1	0	1	0	48	0	0	48	13	0.3	1.36	11.3	46.7	4.62	1.6	2.7	0.2	1.7	0	8	2	54.7	2	1
184	45	24.03	0	0	0	0	2	0	0.3	0	0	0	1	0	36	0	0	36	45	1.23	0.86	13	47.5	4.06	1.3	3.9	0.3	3	1	4.3	2	54	2	0
185	74	21.65	0	0	2	0	0	0	1	0	1	1	1	0	120	0	0	120	39	2.42	21.67	17.8	48.7	5.69	1.8	3.4	0.4	1.9	0	4.5	2	57.7	2	1
186	51	19.43	0	0	0	1	0	0	1	0	0	0	1	0	12	0	0	12	6	0.69	1.47	12	45.2	4.83	0.7	3.2	0.2	4.6	1	3.5	1	48.7	1	0
187	60	22.65	0	0	2	0	2	1	4	0	1	1	1	0	43	0	0	43	26	12.6	3.11	11.4	48.7	5.95	1.3	3.8	0.4	2.9	1	3.3	1	55.2	2	1
188	74	24.37	0	0	3	0	0	3	7	1	0	1	0	1	3	1	1	24	10	18.4	26.1	136.33	34.5	4.56	3.3	5.1	1.2	1.5	0	2.8	1	51	1	0
189	54	23	0	0	0	0	1	0	5	0	1	1	1	0	170	0	0	170	43	1.83	1.57	34.93	44.1	3.6	1.3	5	0.21	3.8	1	6.2	2	50.6	1	0
190	55	22.22	0	0	1	1	1	0	0.5	0	0	0	1	0	57	0	0	57	30	1.56	1.44	6.81	43.2	4.31	1.5	2.3	0.2	1.5	0	7.5	2	50.7	1	1
191	50	22.4945	0	0	0	0	1	0	1	0	0	0	1	0	178	0	0	178	18	0.85	4.28	23.31	39.6	5.3	1.9	2.8	0.22	1.5	0	8.6	2	49.1	1	1
192	53	20.42	0	0	1	1	1	2	4	1	0	1	1	0	4	1	1	12	12	2.1	3	19	45.4	4.77	1	2.4	0.3	2.4	0	3.3	1	50.4	1	1
193	59	24.14	0	0	3	0	0	3	3.5	0	1	1	0	1	60	0	0	60	18	11.43	1.12	10.6	45	5.52	1.4	4	0.4	2.9	1	3.5	1	52	2	1
194	47	27.54	0	0	2	0	0	2	2.5	0	1	1	1	0	24	0	0	24	29	1.95	0.89	11.8	45.9	3.82	1.7	7.2	0.5	4.2	1	3.4	1	54.4	2	0
195	60	22.6981	0	0	2	0	1	0	0.3	0	0	0	1	0	180	0	0	180	4	1.56	4.43	23.04	42.7	5.5	2.3	3.4	0.21	1.5	0	11	2	54.2	2	1
196	71	18.31	0	0	0	0	1	1	4	0	1	1	0	1	22	0	0	22	24	1.76	2.36	19	45.4	5.02	2.1	5.9	0.4	2.8	0	5.3	2	55.9	2	1
198	59	22.43	0	0	2	0	1	1	5	0	1	1	1	0	156	0	0	156	29	1.01	4.76	17.48	43.1	3.09	0.9	1.5	0.17	1.7	0	5.3	2	47.6	1	1
199	51	24	0	0	0	0	0	2	5	1	0	1	1	0	2	1	1	6	44	9.33	4.21	17.86	46	5.36	1.7	3.8	0.31	2.2	0	5.5	2	54.5	2	1
200	60	22.95	0	0	3	0	0	0	1	0	1	0	1	0	34	0	0	34	15	0.68	2.77	18.3	42.6	5.6	1	2.6	0.4	2.6	0	2.5	0	47.6	1	1
201	65	24.88	0	1	3	0	0	0	3	0	1	0	1	0	29	0	0	29	27	1.2	0.71	9.91	46.6	3.72	1.2	5.6	0.4	4.7	1	3	1	52.6	2	0
202	59	23	0	0	1	1	1	0	2	0	1	1	1	0	27	1	1	30	50	0.87	3.62	17.54	43.3	4.64	1.9	4.9	0.21	2.6	0	9	2	52.8	2	1
203	40	31.25	0	0	3	1	1	0	1.5	0	1	1	1	1	30.86	0	0	24	18	0.7	6.8	12.4	46.3	4.95	1.4	4.1	0.3	2.9	1	4.7	2	53.3	2	1
204	68	26	1	1	0	0	0	0	2.5	0	1	1	0	0	159	0	0	159	21	0.55	1.33	8.83	46.6	4.5	1.7	2.3	0.18	1.4	0	9.4	2	55.1	2	1
205	43	24.76	0	0	0	0	1	2	2	1	1	1	1	1	23	0	0	23	21	3.45	0.97	12.2	41.4	4.28	1.5	3.6	0.5	2.4	0	3	1	48.9	1	0
206	52	22.77	0	0	0	0	1	2	4	1	1	1	1	1	36	0	0	36	15	1.49	2.57	23.69	43.5	3.78	1.6	4.9	0.4	3.1	1	4	2	51.5	1	0
207	72	25.39	0	0	0	0	1	1	2	0	1	1	1	1	48	0	0	48	22	2.41	1.49	18.9	36.4	4.47	0.7	5.25	0.63	7.5	2	1.1	0	39.9	0	0
208	41	21	0	0	0	1	0	2	6	1	1	1	0	0	6	1	1	13	13	20.6	100.5	94.98	45.2	4.77	0.9	5.2	0.17	5.8	2	5.3	2	49.7	1	1
209	54	20.66	0	1	0	0	0	2	2.5	1	1	0	1	1	12	1	1	31	18	14.7	5.35	18.6	44.8	7.67	1.4	3.32	0.2	2.4	0	7	2	51.8	1	1
210	44	22	0	0	0	0	1	2	4	1	1	1	1	0	168	0	0	168	19	6.68	4.07	34.6	46.3	3.87	1.7	2.3	0.17	1.4	0	10	2	54.8	2	1
211	49	22.4363	0	0	3	0	1	0	4	0	0	1	1	0	60	0	0	60	29	1.74	2.69	23.36	47.9	3.48	1.2	3.7	0.6	3.1	1	2	0	53.9	2	0
212	63	22.2549	0	1	3	0	0	3	3	1	1	1	0	0	30	1	1	30	21	11.31	1.52	42.18	42.5	6.32	1.3	5.7	0.4	4.4	1	3.3	1	49	1	0
213	52	22.2528	0	0	0	0	0	2	4	1	1	1	0	0	11	1	1	11	89	1	1.36	55.79	34.3	4.06	1.5	9.2	0.7	6.1	2	2.1	0	41.8	0	0
215	50	23.27	0	1	2	0	1	0	1	0	0	0	1	0	20	0	0	20	49	0.71	1.54	6.94	48.3	4.98	1.5	3	0.2	2	0	7.5	2	55.8	2	1
216	61	22.37635	0	0	0	0	0	2	3	1	1	1	0	0	60	0	0	60	27	0.73	0.7	47.58	46.9	5.42	1.4	2.8	0.3	2	0	4.7	2	53.9	2	1
217	40	24.044825	0	0	0	0	1	0	1	0	0	1	1	0	63	0	0	63	91	0.9	1.77	17.34	46.5	4.41	1.8	4.7	0.2	2.6	0	9	2	55.5	2	1
218	61	21.9937	0	0	0	0	1	1	4.5	0	1	1	1	0	15	1	1	15	5	6.2	1.78	16.25	46.5	5.77	1.9	4.6	0.4	2.4	0	4.8	2	56	2	1
219	46	25.68	0	0	0	0	1	2	5	1	1	1	0	1	27	1	0	27	10	0.53	0.6	45.31	52.2	5.36	1.9	4.3	0.4	2.3	0	4.8	2	61.7	2	1
220	71	21.39	1	0	0	0	0	2	3	1	1	0	0	0	104	1	1	104	6	0.62	4.99	78.61	47.5	5.3	2.4	3.5	0.3	1.5	0	8	2	59.5	2	1
221	81	22.22	1	0	0	0	0	1	6	0	1	1	0	0	10	1	1	24	9	8.97	15.68	8.61	35.5	3.83	2.2	2	0.4	0.9	0	5.5	2	46.5	1	0
222	42	22.18	0	0	0	0	2	0	1.5	0	1	1	1	0	31	0	0	31	19	3.55	3.43	11.6	48.1	4.38	1.6	4.6	0.3	2.9	1	5.3	2	56.1	2	1
223	55	22.6	0	0	2	0	0	2	3	1	1	1	1	0	31	0	0	31	19	4.29	3.51	16.48	50.2	5.48	1.7	3	0.3	1.8	0	5.7	2	58.7	2	1
224	48	22.46	0	0	2	0	1	2	1	1	1	1	1	0	3	0	0	3	39	3.91	0.94	15.9	48.2	5.31	2.2	3.7	0.4	1.7	0	5.5	2	59.2	2	1
225	54	23.41075	0	0	0	0	1	0	1.8	0	0	0	1	0	61	0	0	61	35	1.51	2.4	5.82	51.9	5.5	1.9	4	0.3	2.1	0	6.3	2	61.4	2	1
226	64	20.81	0	0	0	0	1	0	2	0	1	1	1	1	40	0	0	40	8	3.4	7.28	7.8	39.4	3.77	2.69	3.8	0.44	1.4	0	6.1	2	52.85	2	0
228	79	21	0	1	1	1	1	1	4.5	0	1	1	0	0	7	1	1	14	41	11.08	11.25	40.44	37.4	3.39	1.2	1.2	0.12	1	0	10	2	43.4	0	0
229	43	22.3	0	0	0	0	1	2	2	1	1	1	1	0	16	1	1	25	45	3.43	8.52	38.89	48.8	4.29	1.5	4.2	0.4	2.8	0	3.8	1	56.3	2	0
230	52	19	0	0	2	0	1	0	3	0	1	0	1	0	69	0	0	69	20	0.99	1.99	92.73	43	4	1.3	4.4	0.3	3.4	1	4.3	2	49.5	1	0
231	65	21.1	1	1	0	0	1	0	0.1	0	0	0	1	0	50	0	0	50	50	0.69	1.81	7.2	45	5.95	3	3.4	0.4	1.1	0	7.5	2	60	2	1
232	43	22	0	0	0	0	1	0	0.5	0	0	0	1	0	57	0	0	57	62	0.53	0.86	9.16	47.6	3.45	1.1	1.6	0.2	1.5	0	5.5	2	53.1	2	1
234	55	24.6	0	0	0	0	0	3	6	1	1	1	0	1	36	0	0	36	14	7.78	1.74	43	41.2	3.56	1.3	3.1	0.2	2.4	0	6.5	2	47.7	1	1
235	58	26.21	0	0	0	0	2	1	2.5	0	1	1	1	0	54	0	0	54	17	0.96	9.09	44.2	47.3	5.51	1.6	3.1	0.3	1.9	0	5.3	2	55.3	2	1
236	34	19.81	0	0	0	0	1	0	3	0	1	1	1	0	38	0	0	38	3	1.45	0.35	56.3	39.7	5.22	1.1	3	0.3	2.7	0	3.7	1	45.2	0	0
237	52	16	0	0	0	0	1	1	5.8	0	1	1	1	0	11	1	1	19	24	3.61	2.57	50.14	35.1	3	1.3	5.2	0.46	4	1	2.8	1	41.6	0	0
238	56	23.23	0	0	0	0	1	3	3	1	1	1	0	1	34	1	0	35	33	28.5	2.78	18.3	38.8	4.22	1.7	3.3	0.5	1.9	0	3.4	1	47.3	1	0
239	61	24.5	0	0	0	0	1	0	1	0	1	1	1	0	63	0	0	63	37	0.67	1.22	7.61	44.5	5.17	1.1	4.3	0.2	3.9	1	5.5	2	50	1	1
240	72	23.23	0	1	2	0	0	1	2.5	0	1	1	1	0	71	0	0	71	9	5.44	1.28	21.76	43.8	3.53	1.8	2.3	0.2	1.3	0	9	2	52.8	2	1
241	62	21	0	0	0	0	0	2	5	0	1	1	0	0	10	1	1	13	5	12.78	3.26	26.31	36.6	4.01	1.1	5.4	0.38	4.9	2	2.9	1	42.1	0	0
242	33	20	0	0	0	0	1	3	2	0	1	1	1	0	15	1	1	30	5	4.12	3.21	30.54	42.8	3.88	1.8	2.8	0.4	1.6	0	4.5	2	51.8	1	1
243	73	22.03	0	0	0	0	1	1	4	0	1	1	1	0	114	0	0	114	14	1.95	2.73	18.64	45.2	4.29	1.2	2	0.2	1.7	0	6	2	51.2	1	1
244	45	20.95	0	0	3	0	1	2	3	1	1	1	0	0	168	0	0	168	2	2.02	3.19	55.26	38	3.71	2.9	4.9	0.37	1.7	0	7.8	2	52.5	2	0
245	50	22.328	0	0	0	0	1	0	0.2	0	1	0	1	0	60	0	0	60	0	1.21	1.75	17.36	45.6	3.85	1.6	3.8	0.29	2.4	0	5.5	2	53.6	2	1
246	59	21.4393	0	0	0	0	0	3	6	1	1	1	0	0	5	1	1	24	10	0.77	0.55	42.38	29.9	4.82	0.8	11.4	0.2	14.3	2	4	2	33.9	0	0
247	43	22.95	0	0	0	0	1	0	4	0	1	1	1	0	6	0	0	6	21	2.22	1.67	28.3	46.9	3.98	1.4	4.7	0.2	3.4	1	7	2	53.9	2	0
248	65	23.3785	1	0	0	0	1	0	4	0	1	0	1	0	168	0	0	168	34	0.32	28.87	36.08	39.7	8.34	1.2	4.4	0.24	3.7	1	5	2	45.7	0	0
249	51	21	0	0	0	0	0	2	7	1	1	1	0	0	28	1	1	36	11	0.69	1.38	23.08	36.6	4.48	1.7	5.5	0.44	3.2	1	3.9	2	45.1	0	0
250	62	22.6273	0	1	0	1	2	3	0.1	0	1	1	1	0	144	0	0	144	2	5.87	8.19	99.11	45.1	7.23	1.8	3.5	0.21	1.9	0	8.6	2	54.1	2	1
251	58	29.11	0	0	0	0	0	2	5	1	1	1	0	0	144	0	0	144	13	1.08	0.48	13.6	43.7	4.07	1.6	8.2	0.37	5.1	2	4.3	2	51.7	1	0
252	53	23.48502	0	0	0	0	1	0	0.3	0	0	0	1	0	180	0	0	180	16	1.14	3.65	18.09	45	4.6	2.1	4.5	0.2	2.1	0	10.5	2	55.5	2	1
253	80	18.42	0	0	1	1	0	3	9	1	0	1	0	1	7	1	1	7	6	20.9	65.1	178	27.4	4.48	0.7	6.5	0.4	9.3	2	1.8	0	30.9	0	0
254	49	21.2011	0	0	0	0	0	1	6	0	1	1	1	0	12	1	1	24	49	2.46	0.53	45.87	34	4.41	1.7	3.2	0.41	1.9	0	4.1	2	42.5	0	0
255	74	25.23	0	0	0	0	0	2	4	1	1	1	0	0	46	0	0	46	22	8.03	20.1	16.9	42.5	4.32	1.1	3.6	0.3	3.3	1	3.7	1	48	1	0
256	58	25.15	0	0	0	1	1	0	4.5	0	1	1	1	0	108	0	0	108	20	0.57	2.12	32.8	49.7	5.62	1.9	3.4	0.4	1.8	0	4.8	2	59.2	2	1
257	56	20.56	0	0	2	1	0	0	1	0	0	0	1	0	6	0	0	6	22	1.77	1.94	6.16	44.7	3.93	1.7	3.2	0.3	1.9	0	5.7	2	53.2	2	1
258	46	26.14	0	0	0	0	1	0	5	0	0	1	1	0	118	0	0	118	69	4.56	1.39	22.4	45.8	4.63	1.5	2.3	0.3	1.5	0	5	2	53.3	2	1
259	59	19.62	1	0	3	0	0	3	5	1	1	1	0	1	11	0	0	11	8	14.35	3.8	48.51	41.53	5.29	1.35	5.295	0.39935	3.9	1	3.4	1	48.28	1	0
260	71	21.71	0	0	2	0	0	2	3.5	0	1	1	0	0	20	1	1	20	14	8.81	4.06	7.17	43.5	5.13	1.9	2.2	0.4	1.2	0	4.8	2	53	2	1
261	70	23.06	0	0	3	0	0	1	4	0	1	1	1	0	120	0	0	120	21	0.64	1.79	19.93	43	4.34	1.8	4.2	0.5	2.3	0	3.6	1	52	2	0
262	54	22.8337	0	0	2	0	2	1	4.5	0	1	1	1	0	48	0	0	48	19	12.4	2.96	19.9	43.1	4.8	1.3	4.9	0.3	3.8	1	4.3	2	49.6	1	0
263	44	23.3	0	0	0	0	1	2	4	1	1	1	1	1	33	0	0	33	51	11	2.36	33.7	48.6	4.86	1.4	3.4	0.3	2.4	0	4.7	2	55.6	2	1
264	66	22.9506	0	0	0	0	1	1	3.5	0	1	1	1	0	120	0	0	120	8	3.12	3.23	16.58	45.1	6.19	2.3	2.6	0.23	1.1	0	10	2	56.6	2	1
265	60	22.6864	0	0	3	0	1	0	3	0	1	1	1	0	12	0	0	12	14	1.06	1.31	11.83	41.3	5.35	2	2.7	0.3	1.4	0	6.7	2	51.3	1	1
266	74	28.5	0	0	3	0	2	0	0.1	0	0	0	1	0	48	0	0	48	21	1.35	3.79	15.14	44.1	5.75	2.7	4.5	0.6	1.7	0	4.5	2	57.6	2	1
267	49	20.54	0	0	0	1	1	0	1	0	1	1	1	0	36	1	0	44	21	0.5	1.77	34.2	44.7	3.51	1.53	3.05	0.45	2	0	3.4	1	52.35	2	0
268	48	25.71	0	1	0	0	1	1	4	0	1	1	0	0	25	0	0	25	51	6.72	1.63	9.04	39.1	5.07	1	2.2	0.3	2.2	0	3.3	1	44.1	0	0
269	67	28.12	0	0	2	0	1	0	3	0	1	1	1	0	52	0	0	52	6	3.2	4	15.5	51.5	5.49	2	3.4	0.3	1.7	0	6.7	2	61.5	2	1
270	79	21.25	0	0	3	1	0	3	6	1	1	1	0	1	12	1	1	12	13	0.52	37.9	70	41.2	5.05	1	4.5	0.2	4.5	1	5	2	46.2	0	1
272	41	20.5294	0	0	1	1	0	3	1	1	1	1	0	0	3	1	1	3	31	0.75	0.92	182.3	34	3.24	2.1	11.7	0.98	5.6	2	2.1	0	44.5	0	0
273	76	22	0	0	2	0	1	0	1.5	0	0	0	1	0	106	0	0	106	15	1.41	2.59	18.08	49.4	5.77	2.2	3.4	0.4	1.5	0	5.5	2	60.4	2	1
274	66	24.38	0	0	0	0	1	0	1	0	0	1	1	0	175	0	0	175	8	0.6	5.43	11.45	41.8	4.56	3.2	3.6	0.36	1.1	0	8.9	2	57.8	2	1
275	65	21.2	0	0	0	0	1	1	3	0	1	1	1	0	84	0	0	84	31	2.77	1.74	11.3	42.2	5.87	1.9	2.2	0.3	1.2	0	6.3	2	51.7	1	1
276	45	22.22	0	0	0	0	1	0	0.5	0	1	0	1	0	60	0	0	60	41	0.9	1.05	15.5	49.8	4.34	2.7	2.4	0.3	0.9	0	9	2	63.3	2	1
277	59	21.23	0	0	0	0	1	0	2	0	0	0	1	0	60	0	0	60	24	0.94	3.08	14.94	44.1	4.25	1.5	3.7	0.4	2.5	0	3.8	1	51.6	1	0
278	78	22.8	0	0	3	0	1	2	2	1	1	1	1	0	12	0	0	12	17	12.79	7.05	23.16	41.6	5.24	2.2	1.3	0.3	0.6	0	7.3	2	52.6	2	1
279	55	26.66	0	0	3	0	0	2	8	1	1	1	0	1	12	1	1	12	8	14.06	7.21	47	46.9	5.09	1.1	6.5	0.4	5.9	2	2.8	1	52.4	2	0
280	65	23.87	0	1	1	0	1	0	0.5	0	0	0	1	0	75	0	0	75	0	0.99	2.38	13	46.6	5.8	2.7	4.3	0.3	1.6	0	9	2	60.1	2	1
283	40	22.4815	0	0	3	0	1	2	5	1	1	1	0	0	72	0	0	72	18	1.65	6.37	35.11	47.9	5.13	2.2	4	0.4	1.8	0	5.5	2	58.9	2	1
284	56	22.31	0	0	0	0	2	1	3	1	1	1	1	0	147	0	0	147	18	3.01	1.73	23.78	42.2	4.56	1.1	3.2	0.38	2.9	1	2.9	1	47.7	1	0
285	61	26.27	1	1	2	0	2	0	3	0	0	0	1	0	138	0	0	138	12	0.76	1.84	12.99	41.4	4.46	1.1	5.4	0.45	4.9	2	2.4	0	46.9	1	0
286	52	22.589	0	0	3	0	1	1	5	0	1	1	0	0	30	1	1	30	3	2.55	1.09	31.38	35.8	5.65	2.1	11.5	0.8	5.5	2	2.6	0	46.3	0	0
287	68	22.34	0	0	1	0	0	0	3.4	0	1	1	1	0	48	0	0	48	36	2.5	6.94	19.52	46.421	8.13	1.12	3.91	0.4	3.5	1	2.8	1	52.021	2	0
288	52	21.82	0	0	0	0	1	0	2.5	0	1	1	1	0	117	0	0	117	16	0.95	2.07	29.64	44.8	3.34	0.8	4.8	0.6	6	2	1.3	0	48.8	1	0
289	49	24.08	1	0	0	0	2	1	3	0	1	1	1	0	60	0	0	60	17	6.34	4.87	43.35	45.9	4.24	1.4	3.2	0.3	2.3	0	4.7	2	52.9	2	1
290	54	21.21	0	0	2	0	1	0	1	0	0	0	1	0	67	0	0	67	21	0.58	1.42	16.3	47.5	4.5	1.4	4	0.2	2.9	1	7	2	54.5	2	1
291	32	17.37	0	0	3	0	1	0	1.5	0	1	0	1	0	34	0	0	34	69	1.81	2.18	14	47.2	6.18	1.1	2.3	0.3	2.1	0	3.7	1	52.7	2	1
292	47	22.5341	0	0	2	1	0	2	5.5	1	1	1	0	0	12	1	1	50	17	0.75	8.31	66.35	43.5	4.77	3.1	5.5	0.72	1.8	0	4.3	2	59	2	1
293	56	23.43	0	0	0	0	1	2	6	1	1	1	0	0	28	1	1	28	17	3.04	2.31	13.01	45.4	3.84	1.8	7.1	0.4	3.9	1	4.5	2	54.4	2	0
294	52	26.17	0	0	0	0	0	2	3	1	1	1	0	0	28	1	1	28	7	5.72	1.65	10.8	41	5.24	1.8	7.8	0.7	4.3	1	2.6	0	50	1	0
295	49	26.22	1	0	2	0	0	0	4.5	0	0	0	1	0	22	0	0	22	17	3.02	2.67	11.9	45	4.99	1	3.3	0.2	3.3	1	5	2	50	1	1
296	40	23.43	0	0	2	0	1	2	4.5	1	1	1	1	0	23	0	0	23	20	3.01	3.39	8.35	46.7	4.75	1.7	2.1	0.5	1.2	0	3.4	1	55.2	2	1
297	69	22.89	0	1	2	1	1	0	1	0	0	0	1	0	40	0	0	40	9	0.63	3.13	7.42	48.3	4.17	1.3	3.6	0.3	2.8	0	4.3	2	54.8	2	0
298	48	20.77	0	0	0	0	0	2	3	1	1	1	1	1	14	1	1	24	11	17.2	1.77	12.19	45.6	4.84	0.8	3.4	0.1	4.3	1	8	2	49.6	1	1
299	44	20.77	0	0	3	0	1	2	4	1	1	1	0	1	5	1	0	5	30	18.8	9.09	112	42.7	4.47	1.9	10.1	0.8	5.3	2	2.4	0	52.2	2	0
301	58	22.3135	0	1	0	0	0	2	4.5	1	1	1	1	0	7	1	0	120	26	2.4	2.6	25.97	51.6	4.65	1.9	8.9	0.6	4.7	1	3.2	1	61.1	2	0
302	75	25.1	0	1	0	0	1	2	5	1	1	1	0	1	62	0	0	62	8	32.68	9.61	50.04	40.8	5.23	1.1	2.8	0.4	2.5	0	2.8	1	46.3	0	1
303	55	23.3832	0	0	0	0	1	0	5	0	0	1	1	0	48	0	0	48	77	2.68	3.57	29.95	40.2	5.41	1.5	2.7	0.3	1.8	0	5	2	47.7	1	1
304	47	22.03	0	0	0	0	0	0	4	0	1	1	0	0	42	0	0	42	14	2.71	1.67	68.8	35.8	3.4	1.2	6.3	0.3	5.3	2	4	2	41.8	0	0
305	69	22.3973	0	0	3	0	1	2	4.5	1	1	1	0	0	36	1	1	36	9	8.06	4.97	26.94	47	6.8	1	4.3	0.2	4.3	1	5	2	52	2	1
306	43	25.52	0	0	0	0	1	0	2	0	0	0	1	0	36	0	0	36	45	1.24	0.89	8.64	45.6	4.51	1.7	4.3	0.5	2.5	0	3.4	1	54.1	2	0
307	53	23.33	0	0	0	0	1	0	2	0	0	0	1	0	60	0	0	60	16	0.59	1.23	11.49	49.2	4.59	1.2	2.7	0.3	2.3	0	4	2	55.2	2	0
308	57	24.12	1	0	2	0	1	0	3	0	1	1	0	0	60	0	0	60	20	1.03	3.01	18.41	45.2	5.74	1.7	2.8	0.4	1.6	0	4.3	2	53.7	2	1
309	47	23.9275	0	1	0	0	0	1	7	0	1	1	0	0	60	1	1	60	11	2.14	0.6	16.49	43.2	4.79	2.7	7.9	0.76	2.9	1	3.6	1	56.7	2	1
310	56	26.7	0	0	1	1	1	0	3	0	1	1	1	0	26	0	0	26	23	1	2.4	11	53.8	5.43	1.8	4.6	0.3	2.6	0	6	2	62.8	2	1
311	52	23.43	0	0	0	0	2	0	2.5	0	1	0	1	0	110	0	0	110	7	0.64	1.98	19.93	50.4	4.21	2.1	5.2	0.6	2.5	0	3.5	1	60.9	2	0
312	65	21	0	0	0	0	1	0	5	0	1	1	1	0	72	0	0	72	9	0.56	1.76	7.72	45.4	4.78	1.5	2.8	0.3	1.9	0	5	2	52.9	2	1
313	53	29.08	0	1	0	0	1	0	4	0	0	0	1	0	29	0	0	29	95	6.96	1.38	16.3	44.7	4.8	1.5	6	0.3	4	1	5	2	52.2	2	1
314	46	20.13	0	0	1	1	1	2	5	1	1	1	1	0	87	0	0	87	24	0.6	2.59	261.2	48.5	5.87	1.1	3.4	0.28	3.1	1	3.9	2	54	2	0
316	64	20.38	0	1	0	0	0	2	4.5	1	1	1	0	0	13	0	0	13	16	9.83	1.78	6.8	40.7	3.71	1.8	3.5	0.4	1.9	0	4.5	2	49.7	1	1
317	45	20.7287	0	0	0	0	0	3	5	1	1	1	0	0	4	1	1	8	7	11.21	6.34	104.63	39.286	3.19	1.545	7.606	0.61185	4.9	2	2.5	0	47.011	1	0
318	33	20	0	0	1	1	0	3	2	1	0	1	1	0	3	1	1	8	-1	6.57	1.94	31.72	46.9	4.31	2.4	5.6	0.47	2.3	0	5.1	2	58.9	2	1
319	58	23.3	0	0	0	0	0	3	4.5	0	0	1	1	1	24	0	0	24	59	8.57	5.89	12.1	49.1	4.64	2	6.7	0.6	3.4	1	3.3	1	59.1	2	0
320	69	22.5543	0	0	2	0	0	1	3	0	1	0	1	0	60	0	0	60	22	1.06	2.29	14.85	46.7	5.47	1.5	3.1	0.4	2.1	0	3.8	1	54.2	2	1
321	59	22.03	0	0	0	0	0	0	9	0	1	1	1	0	43	0	0	43	9	2.19	14	27.7	45.7	4	1	4.8	0.3	4.8	1	3.3	1	50.7	1	0
322	73	18.73	0	1	2	0	1	1	2	0	1	0	1	0	3	0	0	3	26	1.93	4.45	44.94	44.9	4.06	1.3	4.4	0.4	3.4	1	3.3	1	51.4	1	0
323	58	20	0	0	2	0	1	0	2	0	0	0	1	0	75	0	0	75	13	0.5	2.5	10.75	44.1	4.97	1.6	1.8	0.3	1.1	0	5.3	2	52.1	2	1
324	80	18.02	1	0	3	1	0	3	9	1	1	1	0	0	8	1	1	12	56	1.26	3.25	19.2	37.9	4.94	1.6	2.6	0.5	1.6	0	3.2	1	45.9	0	0
326	42	22.136	0	0	0	0	2	0	0.3	0	0	0	1	0	120	0	0	120	11	0.81	1.79	21.23	45.8	6.41	1.4	2.5	0.26	1.8	0	5.4	2	52.8	2	1
327	80	22.9747	0	1	0	0	0	1	5.5	0	1	1	0	0	60	0	0	60	14	7.69	2.54	20.25	38.9	4.82	2	4.4	0.5	2.2	0	4	2	48.9	1	0
328	47	19.83	0	0	0	0	1	0	0.5	0	0	0	1	0	60	0	0	60	21	0.62	0.69	21.4	44.8	5.52	1.9	4.1	0.4	2.2	0	4.8	2	54.3	2	1
329	59	20.54	0	0	2	0	1	3	9	1	1	1	1	1	24	1	1	42	28	18.1	8.87	22.3	45.2	5.81	1.3	5.5	0.4	4.2	1	3.3	1	51.7	1	0
330	68	26.05	0	0	0	0	0	2	4.5	1	1	1	0	0	53	0	0	53	11	34.06	1.86	25.74	46.2	5.85	2.2	5.2	0.3	2.4	0	7.3	2	57.2	2	1
331	52	23.1026	0	0	0	0	1	1	3	0	0	1	1	0	108	0	0	108	9	2.88	0.71	21.42	42.8	5	0.9	4.1	0.3	4.6	1	3	1	47.3	1	0
332	72	26.03	1	1	2	0	0	0	3.5	0	0	0	1	0	25	1	0	84	13	0.8	3.35	14.4	44	6.61	1.9	4.4	0.3	2.3	0	6.3	2	53.5	2	1
333	54	22.03	0	0	0	0	2	0	3.5	0	0	0	1	0	60	0	0	60	10	0.7	1.01	6.1	45.1	6.48	0.6	8.4	0.25	14	2	2.4	0	48.1	1	0
334	57	21	0	0	3	1	1	0	1	0	0	0	1	0	154	0	0	154	48	0.74	1.62	8.31	40.2	4.6	1.3	1.6	0.26	1.2	0	5	2	46.7	1	1
335	77	31.11	0	0	0	0	0	2	2	1	1	1	0	0	48	1	1	48	23	26.5	34	37	41	5.4	0.8	4.1	0.5	5.1	2	1.6	0	45	0	0
336	32	19.56	0	0	2	0	1	0	0.3	0	0	0	1	0	27	0	0	27	33	1.82	2.72	18.86	51.7	5.19	2.3	2.7	0.4	1.2	0	5.8	2	63.2	2	1
337	54	21.5068	0	0	3	0	0	2	4	0	1	1	0	0	70	1	1	70	23	5.46	3.08	32.39	45	4.86	2	4.4	0.28	2.2	0	7.1	2	55	2	1
338	69	22.4248	0	1	1	1	0	3	10	1	1	1	0	0	7	1	1	10	22	0.52	1.64	88.41	46.5	5.78	0.8	6.5	0.41	8.1	2	2	0	50.5	1	0
339	50	21.0294	0	0	3	0	0	3	10	1	1	1	0	0	5	1	1	8	-4	29.05	6.77	83.75	38.5	3.58	1.8	12.7	0.5	7.1	2	3.6	1	47.5	1	0
341	56	26.44	0	0	0	0	1	1	1.5	0	1	1	1	0	144	0	0	144	46	0.74	1.47	18.31	46.5	6.68	2	10.9	0.4	5.5	2	5	2	56.5	2	1
342	57	23.18342	0	0	2	0	1	0	0.5	0	0	0	1	0	144	0	0	144	19	0.82	2.01	13.71	44.7	4.7	2.4	3	0.31	1.3	0	7.7	2	56.7	2	1
344	68	20.82	1	1	3	0	1	0	3.8	0	1	1	1	0	48	0	0	48	3	2.3	2.89	16.48	47	4.16	1.1	5.8	0.4	5.3	2	2.8	1	52.5	2	0
345	63	23.0182	1	1	0	0	1	2	3	1	1	1	0	0	17	1	1	24	39	24.14	3.75	27.69	42	4.95	1.7	3.1	0.3	1.8	0	5.7	2	50.5	1	1
346	37	19.05	0	0	0	0	1	0	0.7	0	1	1	1	0	20	0	0	20	39	1.36	1.29	14.6	50.9	5.86	1.2	6.2	0.5	5.2	2	2.4	0	56.9	2	0
347	44	21.03	0	0	0	0	1	0	0.3	0	0	0	1	0	140	0	0	140	24	0.96	1.87	22.58	43.3	4.85	1.2	1.8	0.27	1.5	0	4.4	2	49.3	1	1
348	57	22.46	0	0	0	0	2	0	2	0	0	0	1	0	49	0	0	49	18	1.31	2.34	14.1	42.8	6.18	1.28	2.98	0.22	2.3	0	5.8	2	49.2	1	1
349	49	21	0	0	2	0	1	0	2	0	0	0	1	0	72	0	0	72	20	0.58	1.55	10.44	47.6	4.83	0.8	2.3	0.2	2.9	1	4	2	51.6	1	1
350	72	19.82	0	0	0	0	1	2	2	1	1	0	1	0	160	0	0	160	52	8.77	8.86	36.53	40.6	5.6	1.6	2.8	0.24	1.8	0	6.7	2	48.6	1	1
351	71	22.97	0	0	0	0	1	1	4.1	0	1	1	0	0	63	0	0	63	24	1.56	4.93	38.61	34.3	4.43	1.9	5.5	0.7	2.9	1	2.7	1	43.8	0	0
352	32	20	0	0	0	0	0	1	5	0	1	1	1	0	15	1	1	36	6	1.02	3.56	32.52	54.1	5.61	1.4	7.3	0.42	5.2	2	3.3	1	61.1	2	0
353	51	31.12	0	0	0	0	0	0	3	0	1	0	1	0	25	0	0	25	8	1	0.62	11.3	44.4	3.19	1.5	4.4	0.4	2.9	1	3.8	1	51.9	2	0
354	52	31.64	0	0	0	0	1	0	1.3	0	1	0	1	0	20	0	0	20	19	1.05	4.49	14.1	41.2	4.96	1.6	4	0.4	2.5	0	4	2	49.2	1	1
355	57	19.04	0	0	0	0	1	0	1.8	0	0	0	1	0	29	0	0	29	19	1.3	2.04	7.98	50.5	5	2.4	3.2	0.3	1.3	0	8	2	62.5	2	1
356	75	30.67	0	1	0	0	0	1	2	0	1	1	0	0	62	0	0	62	14	1.28	1.18	4.52	45	5.83	2.6	3.7	0.3	1.4	0	8.7	2	58	2	1
357	50	19.56	0	0	0	0	0	2	4	1	1	1	0	0	12	1	0	19	79	5.12	3.3	53.9	45	5.65	1.8	6.1	0.4	3.4	1	4.5	2	54	2	1
358	61	19.23	0	1	1	1	0	3	5	1	1	1	0	0	18	1	1	62	11	0.69	3.27	934.3	42	5.1	1.8	4.7	0.5	2.6	0	3.6	1	51	1	1
359	40	19.34	0	0	0	0	1	1	4	0	1	0	1	0	60	0	0	60	62	5.97	0.95	24.01	47.6	4.84	1.9	4.5	0.4	2.4	0	4.8	2	57.1	2	1
360	53	23.19	0	0	0	0	1	2	5	1	1	1	1	1	41	0	0	41	353	7.51	3.14	23.56	41.4	3.91	2.1	3.8	0.2	1.8	0	10.5	2	51.9	2	1
361	56	23.06	0	0	0	0	1	1	4	1	1	1	0	0	89	0	0	89	16	8.18	3.66	21.23	43	4.3	1.9	5.4	0.4	2.8	0	4.8	2	52.5	2	1
362	50	24.43	0	0	1	0	1	0	0.3	0	0	0	1	0	20	0	0	20	55	0.8	1.79	13.42	46.1	5.06	1.1	0.5	0.5	0.5	0	2.2	0	51.6	1	1
363	51	22.3	0	0	0	1	1	1	5	0	1	1	1	0	45	0	0	45	13	1.55	4.14	31.4	46.4	3.54	2.4	5.2	0.4	2.2	0	6	2	58.4	2	1
364	53	21.35	0	0	0	0	0	2	4.5	0	1	1	0	0	45	0	0	45	14	5.08	1.21	6.63	44.5	4.84	1.3	2.2	0.2	1.7	0	6.5	2	51	1	1
365	77	20.66	0	1	3	0	2	1	2.8	0	1	1	0	0	50	0	0	50	15	6.69	3.43	7.06	43.786	3.2	1.7507	3.8154	0.3724	2.2	0	4.7	2	52.5395	2	1
366	37	23.43	0	1	0	0	1	0	1	0	0	0	1	0	32	0	0	32	52	0.9	0.9	20.1	43	5.38	0.9	1.1	0.2	1.2	0	4.5	2	47.5	1	1
367	44	21.21	0	0	0	0	1	0	2	0	0	0	1	0	70	0	0	70	58	0.7	1.42	21.03	44.1	3.97	1.7	5.3	0.5	3.1	1	3.4	1	52.6	2	0
368	68	18.02	0	0	3	0	0	1	6.5	0	1	1	0	0	20	0	0	20	23	6.46	0.88	9.3	40.6	5.12	1.6	6	0.3	3.8	1	5.3	2	48.6	1	1
369	52	25.25	0	1	2	0	0	2	10	0	1	1	0	1	12	1	0	15	3	12.4	0.56	28.2	40.6	6.05	2.1	14.5	0.7	6.9	2	3	1	51.1	1	0
370	62	22.46	0	1	3	0	1	1	1.5	0	1	1	1	0	60	0	0	60	15	1.47	1.57	8.2	47.4	4.1	1.5	4.1	0.3	2.7	0	5	2	54.9	2	1
371	64	26.03	0	0	3	1	0	3	5	1	1	1	0	1	10	1	1	16	28	1.49	1.05	47.99	42.4	6.12	2.4	6	0.7	2.5	0	3.4	1	54.4	2	1
372	72	25.39	0	1	0	0	1	1	4	0	1	1	1	0	70	0	0	70	51	1.68	2.43	9.17	41.5	5.62	2.2	10.3	0.5	4.7	1	4.4	2	52.5	2	0
373	56	22.86	0	0	0	0	1	2	7	0	1	1	0	0	50	0	0	50	15	28.2	25.6	40.2	42.6	5.07	1.4	5.3	0.5	3.8	1	2.8	1	49.6	1	0
374	62	19.22	0	0	0	0	0	1	2	0	1	1	1	0	140	0	0	140	55	3.27	5.96	37.83	51.7	5.18	1.2	2.3	0.15	1.9	0	8	2	57.7	2	1
376	76	18	0	1	1	1	1	1	2	0	1	0	1	1	64	1	1	98	14	5.94	1.32	20.75	37.1	4.54	2.5	2.7	0.32	1.1	0	7.8	2	49.6	1	0
377	58	19.2	0	0	0	0	0	2	5.5	1	1	1	0	0	60	0	0	60	14	0.81	5.2	70.16	40.9	4.21	1.5	7.3	0.37	4.9	2	4.1	2	48.4	1	0
380	50	20.7	0	0	2	0	1	1	1.5	0	0	0	1	0	143	0	0	143	21	0.7	3.75	20.65	53.2	4.8	1.4	2.9	0.16	2.1	0	8.8	2	60.2	2	1
381	47	18.22	0	0	0	1	0	3	6	1	1	1	0	0	4	1	1	15	10	6.98	2.19	773.4	32.9	4.79	1.4	4.4	0.53	3.1	1	2.6	0	39.9	0	0
382	40	27	0	0	0	0	1	1	3	0	1	1	1	0	36	0	0	36	79	1.76	1.87	19.3	45.6	3.36	1.7	2.9	0.2	1.7	0	8.5	2	54.1	2	1
383	36	19	0	0	3	0	0	3	10	1	1	1	0	0	4	1	1	10	8	28.74	2.23	24.11	46.5	5.2	2	10.9	0.9	5.5	2	2.2	0	56.5	2	0
384	67	20	0	0	0	0	0	2	5	1	1	1	0	1	10	1	0	84	15	8.1	2.39	9.78	46.9	6.28	2.1	3.9	0.4	1.9	0	5.3	2	57.4	2	1
385	53	22	0	1	0	0	1	2	6	1	1	1	1	1	96	1	1	96	11	4.75	2.41	95.1	40.3	5.31	1.1	6.1	0.43	5.5	2	2.6	0	45.8	0	0
386	73	23	0	0	0	0	1	1	2	0	1	1	0	0	84	1	1	84	30	0.49	3.69	32.7	48.7	6.01	2.2	2.8	0.3	1.3	0	7.3	2	59.7	2	1
387	50	28.09	1	0	0	0	0	2	6	1	1	1	0	0	13	0	0	13	15	1.86	26.2	73.5	38	4.84	1	2.9	0.2	2.9	1	5	2	43	0	1
388	38	33.05	0	0	3	0	0	1	4	0	1	1	1	0	36	0	0	36	84	5.99	3.38	22.56	46.8	4.77	2.9	7.1	0.5	2.4	0	5.8	2	61.3	2	1
389	60	18.02	0	0	0	0	0	3	4	1	1	1	0	1	30	1	0	32	12	36.2	8.69	404	36.7	4.17	0.5	4.1	0.4	8.2	2	1.3	0	39.2	0	0
390	60	26.29	0	0	2	1	2	0	3	0	0	1	1	0	46	0	0	46	8	0.8	2.97	18.7	47.8	6.29	1.1	2.5	0.2	2.3	0	5.5	2	53.3	2	1
391	72	19.31	0	0	0	0	0	1	3	0	1	1	1	0	63	1	1	89	34	0.83	1.23	16.56	43.1	5.19	1.3	5.4	0.18	4.2	1	7.2	2	49.6	1	1
392	71	26.03	0	1	3	1	0	3	6	1	1	1	1	1	8	1	0	47	65	0.71	1.83	11.6	37.5	5.26	0.7	8.8	0.8	12.6	2	0.9	0	41	0	0
393	70	22.3	0	0	2	0	1	0	4.5	0	1	0	1	0	70	0	0	70	16	0.72	1.17	17.65	51.4	5.54	1.8	2.9	0.4	1.6	0	4.5	2	60.4	2	1
395	61	23.33	0	1	0	0	1	1	4	0	1	1	1	1	15	1	0	28	27	13.9	2.24	15.7	47	5.71	1.5	5.4	0.4	3.6	1	3.8	1	54.5	2	0
396	70	21.1	0	0	0	1	1	0	1	0	1	0	1	0	144	0	0	144	39	0.53	1.21	33.06	39.9	6.35	1.4	2.5	0.24	1.8	0	5.8	2	46.9	1	1
398	59	20.03	0	1	0	0	1	1	3	0	0	0	1	0	30	0	0	30	21	2.18	8.88	20.5	50.7	7.74	1.6	4.9	0.5	3.1	1	3.2	1	58.7	2	0
399	65	22.43	0	0	2	0	2	0	0.3	0	0	0	1	0	40	0	0	40	29	2.44	6.17	17.61	49	7.57	0.9	2.8	0.1	3.1	1	9	2	53.5	2	1
400	66	20	1	0	2	1	1	0	0.3	0	0	0	1	0	72	0	0	72	32	0.62	2.53	18.85	48.7	3.54	1.6	3.1	0.3	1.9	0	5.3	2	56.7	2	1
402	50	22.13	0	0	0	0	1	0	1	0	1	0	1	0	84	0	0	84	17	0.47	0.94	22.81	44.9	4.45	1.6	5.3	0.4	3.3	1	4	2	52.9	2	0
403	71	24.65	0	0	0	0	1	2	5	1	1	1	1	0	12	0	0	12	29	45	4.99	31.56	43.6	4	1.6	4.1	0.4	2.6	0	4	2	51.6	1	0
404	55	19.78	1	0	3	0	2	2	4	0	1	1	0	0	14	1	0	20	21	3.94	3.07	25.57	46.7	4.75	1.8	5.1	0.4	2.8	0	4.5	2	55.7	2	1
405	46	20.69	0	0	3	0	0	3	10	1	1	1	0	1	5	0	0	5	5	17.43	6.16	15.6	43.6	4.12	0.9	11.9	0.4	13.2	2	2.3	0	48.1	1	0
406	65	28.76	0	1	0	0	0	1	5	0	1	1	0	0	33	0	0	33	13	36.5	3.96	10.5	44.1	3.3	1.8	5.5	0.2	3.1	1	9	2	53.1	2	0
407	60	19.47	0	0	1	0	1	1	4	0	1	1	1	0	155	0	0	155	19	4.05	6.11	24.67	45	4.82	1.4	1.2	0.11	0.9	0	12.7	2	52	2	1
408	58	25.63	0	1	1	0	0	0	0.1	0	0	0	1	0	19	0	0	19	15	1.05	2.55	6.59	47	5.98	2.7	1.7	0.2	0.6	0	13.5	2	60.5	2	1
409	43	20	0	0	3	0	1	0	1.5	0	0	0	1	0	75	0	0	75	27	0.75	1.27	71.12	43.5	4.75	1.9	3.1	0.4	1.6	0	4.8	2	53	2	1
410	53	19.62	0	0	0	0	0	0	4	0	1	1	1	0	5	1	0	61	18	30.8	1.71	58.2	40.2	4.06	1.3	4.6	0.4	3.5	1	3.3	1	46.7	1	0
411	56	21.64	0	0	0	0	0	2	7	1	1	1	0	1	24	0	0	24	16	1.48	2.32	8.02	41.5	4.56	1.3	3.7	0.4	2.8	0	3.3	1	48	1	0
412	59	22.58	0	0	3	0	1	0	4	0	0	0	1	0	21	0	0	21	6	3.51	2.94	18.5	44.8	5.12	2	4.2	0.6	2.1	0	3.3	1	54.8	2	1
413	68	22.89	1	1	3	0	1	1	4	0	1	1	0	0	38	0	0	38	15	0.78	6.87	19.81	47.2	4.71	0.8	9.3	0.4	11.6	2	2	0	51.2	1	0
414	73	26.17	1	1	2	0	0	2	3.5	1	1	1	0	0	8	1	1	29	39	11.56	4.35	20.38	43.9	5.01	1.8	3.9	0.2	2.2	0	9	2	52.9	2	1
415	66	19.08	0	0	0	0	1	0	5	0	0	1	1	0	120	0	0	120	37	2.68	3.7	35.99	41.4	4.55	2.9	3.8	0.25	1.3	0	11.6	2	55.9	2	1
416	76	19.8	0	1	0	0	1	2	5	0	1	1	0	0	28	1	1	28	10	6.6	0.69	24.53	45.7	5.53	2.2	3.2	0.38	1.5	0	5.8	2	56.7	2	1
417	61	21.2	0	0	0	0	1	1	6	0	1	1	0	0	72	1	1	72	371	8.77	1.43	8.35	42.7	6.02	1.6	5.2	0.6	3.3	1	2.7	1	50.7	1	0
418	40	32.32	0	0	0	0	0	2	6	0	1	1	0	1	35	1	1	49	16	55.4	1.2	27.1	39.2	3.12	1.4	5.5	0.2	3.9	1	7	2	46.2	0	0
419	71	22.77	0	1	2	0	1	1	3	0	1	1	1	0	144	0	0	144	11	1.01	1.4	16.02	51.7	7.64	1.6	7.5	0.41	4.7	1	3.9	2	59.7	2	0
420	64	21.08	0	0	2	0	1	2	4.5	0	1	1	0	0	36	0	0	36	43	8.56	5.66	10.5	38.4	4.23	2	2.2	0.4	1.1	0	5	2	48.4	1	0
421	51	23.73	0	0	0	0	1	0	1.5	0	1	1	1	0	30	0	0	30	28	0.76	1.85	10.1	46.9	4.57	1.8	4.7	0.4	2.6	0	4.5	2	55.9	2	1
422	56	23.14	0	0	2	0	0	0	1	0	1	1	1	0	43	0	0	43	11	1.38	3.19	58.5	46.4	5.25	2.6	2.9	0.6	1.1	0	4.3	2	59.4	2	1
423	60	25.55	0	0	0	0	2	0	1.5	0	1	1	1	0	68	0	0	68	20	0.8	2.49	21.01	47.8	4.68	1	2.7	0.2	2.7	0	5	2	52.8	2	1
424	58	20.82	0	0	0	0	1	0	2	0	0	0	1	0	12	0	0	12	24	1.18	1.72	12.1	43.7	6.33	1.3	2.4	0.2	1.8	0	6.5	2	50.2	1	1
426	49	23.01	0	1	0	0	1	1	4.5	0	1	1	1	0	11	0	0	11	9	0.99	2.94	35.2	46	5.06	1.75	4.62	0.27	2.6	0	6.5	2	54.75	2	1
427	39	27.34	0	0	0	1	2	0	0.5	0	0	0	1	0	40	0	0	40	26	0.6	0.86	14.5	46.3	4.9	1.7	2.6	0.2	1.5	0	8.5	2	54.8	2	1
428	60	22.1	0	0	1	1	2	0	4	0	0	0	1	0	120	0	0	120	31	2.41	4.83	26.07	39.6	4.51	1.4	3.9	0.13	2.8	0	10.8	2	46.6	1	0
429	65	19.65	0	0	2	0	1	0	0.3	0	1	0	1	0	98	0	0	98	57	2.57	3.16	29.47	38.7	4.19	1	2.7	0.2	2.7	0	5	2	43.7	0	0
430	62	20	0	0	0	0	0	3	4	1	1	1	0	1	5	1	1	28	13	12.97	0.72	39.03	42.8	4.81	1	12.2	0.1	12.2	2	10	2	47.8	1	1
431	58	27.34	1	0	2	0	1	0	0.3	0	0	0	1	0	28	0	0	28	44	1.84	2.32	14.01	49.7	4.54	1.6	3.6	0.3	2.3	0	5.3	2	57.7	2	1
432	70	19.47	1	0	0	0	1	2	5	0	1	1	0	1	48	0	0	48	50	3.12	1.61	10.61	44.5	5.29	2.2	3	0.3	1.4	0	7.3	2	55.5	2	1
433	60	27.54	0	1	2	0	1	2	4	0	1	1	0	0	60	0	0	60	11	6.35	0.97	13.01	44.7	5.18	1.5	3.8	0.2	2.5	0	7.5	2	52.2	2	1
434	62	18.02	0	0	2	0	1	3	5	1	1	1	0	1	61	0	0	61	12	8.86	2.23	16.8	43.6	3.23	1.1	4.3	0.4	3.9	1	2.8	1	49.1	1	0
435	71	22.67	0	0	2	0	2	0	4.5	0	1	1	1	0	16	0	0	16	13	10.8	1.51	17.9	42.3	4.78	1.7	3.3	0.4	1.9	0	4.3	2	50.8	1	1
436	61	20	0	0	2	0	1	0	1	0	0	0	1	0	144	0	0	144	25	0.92	3.07	25.07	46.1	4.35	0.8	3.5	0.2	4.4	1	4	2	50.1	1	0
437	53	18	0	0	3	0	0	2	6	0	1	1	0	0	45	1	1	48	17	6.48	0.77	82.06	34.2	2.21	1	5.1	0.4	5.1	2	2.5	0	39.2	0	0
438	57	21.48	0	0	2	0	1	0	2	0	1	0	1	0	52	0	0	52	29	1.8	1.67	13	47.6	5.02	1.6	3.3	0.4	2.1	0	4	2	55.6	2	1
439	60	20	0	0	0	0	1	0	3.5	0	1	0	0	0	60	0	0	60	18	5.64	5.73	23.71	41.8	5.55	1.3	3.8	0.5	2.9	1	2.6	0	48.3	1	1
440	73	21	0	1	2	0	0	2	6	1	1	1	0	0	4	1	1	8	11	1.02	2.66	70.85	41.4	4.83	1.4	6.1	0.6	4.4	1	2.3	0	48.4	1	0
441	46	18	0	0	0	0	0	1	4	0	1	1	1	0	16	1	1	30	51	0.59	5.23	97.35	38.3	4.04	1.7	2.7	0.19	1.6	0	8.9	2	46.8	1	0
442	51	20.31	0	0	0	0	1	1	3	0	1	1	1	0	48	0	0	48	23	0.9	1.5	20.5	48.2	4.31	1	2.6	0.2	2.6	0	5	2	53.2	2	1
443	50	31.64	0	1	0	0	1	2	4.5	1	1	1	1	0	88	0	0	88	30	1.56	2.43	15.58	42.9	4.67	1.2	3.5	0.3	2.9	1	4	2	48.9	1	0
444	57	15.79	0	0	0	0	0	2	5	1	1	1	0	0	80	0	0	80	17	1.46	2.58	16.47	45.2	5.45	1.7	3.2	0.4	1.9	0	4.3	2	53.7	2	1
445	63	22.95	0	1	0	0	2	0	2.5	0	0	0	1	0	9	0	0	9	10	11.1	4.42	12.3	43.3	4.62	1	2	0.2	2	0	5	2	48.3	1	1
446	58	28.88	0	0	0	0	0	1	3.5	0	1	0	1	0	175	0	0	175	37	0.62	5.28	14.66	31.9	3.83	1.6	13.7	0.85	8.6	2	1.9	0	39.9	0	0
447	77	23.03	1	1	3	1	0	3	7.5	1	1	1	0	0	7	1	1	8	13	0.96	0.7	24.8	41	5.23	1.1	4.2	0.4	3.8	1	2.8	1	46.5	1	0
448	55	24.52	0	0	0	0	1	1	2.5	0	0	0	1	0	80	0	0	80	4	0.91	3.03	8.57	41	4.54	2.5	2.6	0.3	1	0	8.3	2	53.5	2	1
449	50	27.34	0	0	0	0	1	0	2	0	0	0	1	0	145	0	0	145	19	0.73	0.94	16.25	48.1	4.91	1	2	0.19	2	0	5.3	2	53.1	2	1
450	60	24.03	0	0	0	0	1	1	2	0	1	1	1	0	40	0	0	40	21	8.21	4.44	33.1	42.8	5.1	2.1	1.6	0.4	0.8	0	5.3	2	53.3	2	1
452	61	23.3386	0	0	3	0	1	1	4.7	0	1	1	0	0	60	0	0	60	25	4.2	0.61	23.15	39.2	4.49	1.1	9.3	0.8	8.5	2	1.4	0	44.7	0	0
453	69	20	0	0	0	0	0	2	6	0	1	1	0	0	156	0	0	156	15	0.96	9.51	38.5	41.2	3.39	0.8	4.7	0.13	5.9	2	6.2	2	45.2	0	0
454	54	21.3	0	0	0	0	1	0	4	0	1	1	1	0	171	0	0	171	11	1.77	2.77	31.43	37.8	4	1.8	4.8	0.4	2.7	0	4.5	2	46.8	1	0
455	60	24.03	0	1	0	0	2	1	3	0	1	1	1	0	46	0	0	46	19	4.42	1.88	5.74	44.3	4.86	1.4	3.2	0.4	2.3	0	3.5	1	51.3	1	1
456	51	25.68	0	0	1	0	0	2	7	1	1	1	0	0	7	1	1	10	7	1.69	1.64	56.73	43.9	3.48	1.9	9.1	0.7	4.8	1	2.7	1	53.4	2	0
457	52	22.065	0	0	0	0	1	2	6	0	1	1	0	0	12	1	1	12	12	10.86	5.42	31.77	37.9	3.21	1	3.5	0.3	3.5	1	3.3	1	42.9	0	0
458	72	25.84	0	0	2	0	2	0	3	0	0	0	1	0	38	0	0	38	5	1.03	1.81	5.55	46.3	5.58	1.8	4	0.4	2.2	0	4.5	2	55.3	2	1
459	58	21.22	0	0	0	0	1	0	0.3	0	0	0	1	0	134	0	0	134	21	1.72	2.84	21.72	44.2	3	2	3.4	0.3	1.7	0	6.7	2	54.2	2	1
460	50	28.22	0	1	0	0	0	1	2	0	0	1	1	0	106	0	0	106	11	1.28	3.38	19.97	44.4	3.36	1.5	4.5	0.3	3	1	5	2	51.9	2	0
461	54	23.55	0	0	3	0	1	1	3.5	0	1	1	1	0	29	0	0	29	56	0.62	1.99	11.4	48.9	4.76	0.8	3.4	0.4	4.3	1	2	0	52.9	2	0
462	80	21	0	1	0	0	0	2	4	1	1	1	1	0	62	0	0	62	9	4.58	7.77	9.73	44.8	4.92	1.5	3.9	0.4	2.6	0	3.8	1	52.3	2	1
463	52	17.77	0	0	2	0	2	0	5	0	1	1	1	0	33	0	0	33	35	1.45	19.4	31.6	51.8	4.96	1.3	4.4	0.2	3.4	1	6.5	2	58.3	2	1
464	50	20.7	0	0	0	0	0	0	1	0	0	0	1	0	50	0	0	50	30	0.77	1.07	10.2	46.6	5.37	1.1	2	0.3	1.8	0	3.7	1	52.1	2	1
465	58	24.21	0	0	0	0	1	0	2.5	0	1	0	1	0	6	0	0	6	14	5.92	1.09	9.5	47.2	4.66	2.6	4.8	0.4	1.8	0	6.5	2	60.2	2	1
466	70	19	0	0	0	0	0	1	4.5	0	1	1	0	0	120	0	0	120	15	1.34	4.89	36.42	46.5	4.47	1.8	6.2	0.17	3.4	1	10.6	2	55.5	2	0
467	67	19.31	0	0	2	0	1	2	5	1	1	1	0	0	36	0	0	36	8	10.5	1.88	6.52	39.3	5.4	1.2	2.1	0.3	1.8	0	4	2	45.3	0	0
468	60	24.84	0	1	0	0	1	2	4.5	0	1	1	0	0	146	0	0	146	15	1.65	5.95	48.29	41.3	4.6	1.3	5.1	0.61	3.9	1	2.1	0	47.8	1	0
469	40	29.74	0	0	0	0	1	0	0.3	0	0	0	1	0	31	0	0	31	126	2.57	2.26	18.29	49.4	4.65	1.6	3.8	0.4	2.4	0	4	2	57.4	2	0
470	64	20.01	0	1	0	0	0	2	4.5	1	1	1	0	0	60	0	0	60	21	16.04	2.04	19.3	47.9	5.8	1.9	4.3	0.4	2.3	0	4.8	2	57.4	2	1
471	53	29.37	0	0	2	0	2	0	2.5	0	0	0	1	0	10	0	0	10	13	2.2	2.1	27.53	36.9	3.85	1.2	1.4	0.1	1.2	0	12	2	42.9	0	0
472	52	25.2	0	1	2	0	1	0	0.5	0	0	0	1	0	54	0	0	54	-8	0.84	1.01	13	48.4	4.56	1.3	5	0.4	3.8	1	3.3	1	54.9	2	0
474	58	30.48	0	0	0	0	1	1	3	0	1	1	1	0	48	0	0	48	16	3.39	3.23	19.1	48.2	3.96	3	4.6	0.3	1.5	0	10	2	63.2	2	1
475	42	17.48	0	0	0	0	1	0	2	0	0	0	1	0	28	0	0	28	15	0.93	0.76	9.33	53.1	3.44	1.2	12.9	0.7	10.8	2	1.7	0	59.1	2	0
476	36	18	0	0	3	1	0	3	0.5	1	1	1	1	0	10	1	1	15	57	6.2	0.61	9.68	37.9	3.25	2.4	2.2	0.31	0.9	0	7.7	2	49.9	1	0
477	33	24.88	0	0	2	1	0	0	1.5	0	0	0	1	0	15	0	0	15	27	4.39	3.7	15.7	44	4.32	2.4	2.7	0.4	1.1	0	6	2	56	2	1
478	50	21.19	0	0	2	0	1	3	5	1	1	1	0	1	13	1	1	18	1117	1.71	0.93	13	43.3	4.56	0.9	2.4	0.3	2.7	0	3	1	47.8	1	0
479	56	23	0	0	3	0	1	0	1	0	0	0	1	0	120	0	0	120	38	1.33	2.52	19.02	45.12125	4.63	1.6	5.5	0.33	3.4	1	4.8	2	53.12125	2	0
480	52	20	0	0	0	0	1	2	5.5	1	1	1	1	0	3	1	1	8	24	7.59	32.71	61.38	39.7	3.88	1.7	2.4	0.4	1.4	0	4.3	2	48.2	1	0
481	65	22.54	0	1	2	0	1	1	5	0	1	0	1	0	18	0	0	18	26	22.1	5.48	10.6	45.5	7.18	2.2	4	0.4	1.8	0	5.5	2	56.5	2	1
482	68	29.38	0	1	0	0	1	1	6	0	1	1	0	0	77	0	0	77	19	17.62	3.46	16.57	48.3	3.26	2.4	4.2	0.3	1.8	0	8	2	60.3	2	1
483	72	21	0	0	3	1	1	0	3	0	0	0	1	0	72	0	0	72	27	0.87	1.11	16.48	42.7	4.95	1.9	4.7	0.3	2.5	0	6.3	2	52.2	2	1
484	54	29.41	0	0	0	0	1	0	2.5	0	1	1	1	0	21	0	0	21	34	6.25	2.3	18.7	47.4	5.97	2.4	3.8	0.5	1.6	0	4.8	2	59.4	2	1
485	65	20	0	0	2	0	1	0	3	0	1	1	1	0	120	0	0	120	14	2.46	0.91	10.67	42.4	4.88	1.2	3.8	0.35	3.2	1	3.4	1	48.4	1	0
486	70	23.49	1	0	3	1	0	3	5	1	1	1	0	0	10	1	1	10	14	1.26	9.05	192	44.5	4.42	1.1	4.2	0.5	3.8	1	2.2	0	50	1	0
487	52	24.44	0	0	0	0	0	2	3	1	1	1	1	0	29	0	0	29	41	2	1.51	20.2	40.2	5.76	1.8	2.9	0.4	1.6	0	4.5	2	49.2	1	1
488	67	23.42	1	0	2	0	1	0	2	0	0	0	1	0	22	0	0	22	20	3.04	3.04	6.42	39.3	2.21	3	3.5	0.6	1.2	0	5	2	54.3	2	0
489	62	20	0	0	0	0	0	2	6	0	1	1	0	0	120	0	0	120	15	1.56	12.13	29.8	48.2	4.32	2.2	4.8	0.3	2.2	0	7.3	2	59.2	2	1
490	73	22	1	0	0	0	0	1	2	0	0	1	1	0	110	0	0	110	11	10.84	0.61	17.98	52.1	7.1	2.5	4.1	0.4	1.6	0	6.3	2	64.6	2	1
491	71	22.03	0	1	0	0	1	2	4.5	0	1	1	0	0	12	0	0	12	12	5.72	0.56	11.1	42.4	4.59	1.4	5.4	0.6	3.9	1	2.3	0	49.4	1	0
492	42	19.5	0	0	1	0	1	0	1	0	0	0	1	0	140	0	0	140	46	0.47	0.98	39.38	47.6	5.56	1.3	5.9	0.26	4.5	1	5	2	54.1	2	1
493	60	23.1	0	0	3	0	0	2	4	0	1	1	0	0	120	0	0	120	7	8.08	0.9	31.08	37.4	4.99	1	5	0.27	5	2	3.7	1	42.4	0	0
494	53	21.23	0	0	0	0	2	0	1	0	0	0	1	0	24	0	0	24	41	2.2	0.8	17.46	44.8	4.48	2	4.2	0.3	2.1	0	6.7	2	54.8	2	1
495	55	28.12	0	1	1	1	1	0	1.5	0	1	1	1	0	58	0	0	58	57	2.69	82.92	84.29	42.9	4.6	2	2.8	0.4	1.4	0	5	2	52.9	2	1
496	72	21.78	0	0	0	0	2	1	4	0	0	0	1	0	24	0	0	24	11	9.88	8.82	15.52	43.8	4.68	1.5	4.6	0.3	3.1	1	5	2	51.3	1	0
497	46	27.73	0	0	0	0	1	2	6.5	0	1	1	0	0	108	0	0	108	9	5.75	9.66	17.11	37.1	4.71	0.8	5.8	0.4	7.3	2	2	0	41.1	0	0
498	66	25.39	0	0	0	0	0	1	5	0	1	1	1	0	29	0	0	29	19	2.83	8.82	8.97	42.8	6.19	1.8	8	0.5	4.4	1	3.6	1	51.8	1	0
499	52	25.95	0	0	0	0	0	1	7	0	1	1	1	1	17	1	1	64	4	3.52	3.34	47.36	41	4.84	1.6	5.5	0.7	3.4	1	2.3	0	49	1	0
500	58	21	0	0	2	0	1	0	4.5	0	1	1	1	0	168	0	0	168	7	3.27	3.88	26.09	41.9	5.02	1.3	2.4	0.27	1.8	0	4.8	2	48.4	1	1
501	61	19.14	0	1	0	0	0	2	5	0	1	1	0	0	9	0	0	9	19	5.2	2.68	5.86	43.5	4.37	0.9	5.3	0.3	5.9	2	3	1	48	1	0
502	43	28.04	0	0	0	0	0	3	5.5	1	1	1	0	1	8	1	0	20	16	10.9	1.2	11.8	41.9	4.33	1.7	6.5	0.6	3.8	1	2.8	1	50.4	1	0
