# Supplementary material for: A retrospective analysis of the prognostic value of nutritional-inflammatory markers for patients with cervical cancer
Source: PeerJ. 2026 May 6;14:e21273. doi: 10.7717/peerj.21273 (PMC13156955; doi:10.7717/peerj.21273)
Supplement: Supplemental Information 4 — Digit-to-label mappings for all categorical variables used in the raw dataset (e.g., FIGO_Stage: 1 = Grade I, 2 = Grade II, 3 = Grade III, 4 = Grade IV), along with tertiary cut-offs for NLR, LMR, PNI and binary labels for NPS. [file peerj-14-21273-s004.xlsx]

## Sheet: Sheet1
Variable	Code	Label
Diabetes	0	No
Diabetes	1	Yes
Hypertension	0	No
Hypertension	1	Yes
HPV_Infection	0	16
HPV_Infection	1	18
HPV_Infection	2	Others
HPV_Infection	3	Negative
Histology_type	0	Squamous cell carcinoma
Histology_type	1	Adenocarcinoma
Degree_of_differentiation	0	Low-differentiated
Degree_of_differentiation	1	Medium-differentiated
Degree_of_differentiation	2	High-differentiated
FIGO_Stage	0	Grade I
FIGO_Stage	1	Grade II
FIGO_Stage	2	Grade III
FIGO_Stage	3	Grade IV
Lymph_node_metastasis	0	No
Lymph_node_metastasis	1	Yes
Radiotherapy	0	No
Radiotherapy	1	Yes
Chemotherapy	0	No
Chemotherapy	1	Yes
Surgery	0	No
Surgery	1	Yes
Targeted_therapy	0	No
Targeted_therapy	1	Yes
PFS	0	No progression
PFS	1	Progression
OS	0	Alive
OS	1	Death
NLR	0	<2.9
NLR	1	2.9–4.8
NLR	2	>4.8
LMR	0	<2.7
LMR	1	2.7–3.8
LMR	2	>3.8
PNI	0	<46.5
PNI	1	46.5–51.8
PNI	2	>51.8
NPS	0	L_NPS
NPS	1	H_NPS
Legend: Codebook_Supplement.csv contains digit-to-label mappings for all categorical variables used in the raw dataset (e.g., FIGO_Stage: 1=Grade I, 2=Grade II, 3=Grade III, 4=Grade IV), along with tertiary cut-offs for NLR, LMR, PNI and binary labels for NPS.
